# Supplementary material for: AZD5153 enhances the chemo-sensitivity of gemcitabine on pancreatic cancer cells in vitro and in vivo
Source: Cancer Cell Int. 2025 Aug 26;25:315. doi: 10.1186/s12935-025-03952-2 (PMC12379372; doi:10.1186/s12935-025-03952-2)
Supplement: Supplementary file 1 — Supplementary Material 1 [file 12935_2025_3952_MOESM1_ESM.zip]

Archive with 14 entries (13 files):
- 20250718 Stable+Sfigures/
- 20250718 Stable+Sfigures/DEG_mRNA_GO—AZD.xlsx
- 20250718 Stable+Sfigures/DEG_mRNA_GO—GEM.xlsx
- 20250718 Stable+Sfigures/DEG_mRNA_GO—comb.xlsx
- 20250718 Stable+Sfigures/DEG_mRNA_KEGG.xlsx
- 20250718 Stable+Sfigures/SFig 5.tif
- 20250718 Stable+Sfigures/SFig 6.tif
- 20250718 Stable+Sfigures/SFig 7.tif
- 20250718 Stable+Sfigures/Sfig 1.tif
- 20250718 Stable+Sfigures/Sfig 2.tif
- 20250718 Stable+Sfigures/Sfig 3.tif
- 20250718 Stable+Sfigures/Sfig 4.tif
- 20250718 Stable+Sfigures/Sfig 8.tif
- 20250718 Stable+Sfigures/Stable1-1+Sfigures-clean version.doc
