# Supplementary material for: AZD5153 enhances the chemo-sensitivity of gemcitabine on pancreatic cancer cells in vitro and in vivo
Source: Cancer Cell Int. 2025 Aug 26;25:315. doi: 10.1186/s12935-025-03952-2 (PMC12379372; doi:10.1186/s12935-025-03952-2)
Supplement: Supplementary file 1 — Supplementary Material 1 [file 12935_2025_3952_MOESM1_ESM.zip › 20250718 Stable+Sfigures/DEG_mRNA_GO—comb.xlsx]

## Sheet: DEG.BP
ID	Description	GeneRatio	BgRatio	pvalue	p.adjust	qvalue	geneID	Count
GO:0006023	aminoglycan biosynthetic process	10/546	81/18903	0.000110985	0.162046	0.153842	DSEL/HS3ST1/CSGALNACT2/CHST12/B4GAT1/CHPF/B4GALT5/B3GNT9/B3GNT4/CHST7	10
GO:0090287	regulation of cellular response to growth factor stimulus	23/546	338/18903	0.000138856	0.162046	0.153842	FGFBP1/TMEM204/PEG10/VASN/DLL1/SHISA2/FAM89B/MMRN2/HTRA1/SLC2A10/LTBP1/TOB1/HIPK2/FZD1/WNT4/FERMT1/BMP4/ZBTB7A/GPC3/NBL1/EID2/ZNF703/MSX2	23
GO:0008544	epidermis development	24/546	362/18903	0.000148799	0.162046	0.153842	TGM1/SPRR1B/KRT6B/SPRR2D/CCN2/FOXQ1/CSTA/DLL1/PTHLH/CRABP2/ZBED2/BCL2/NAB1/SOX9/S100A7/IL1A/FERMT1/BCL11B/HPSE/BMP4/GJB5/ABCA12/MSX2/OVOL2	24
GO:0043588	skin development	21/546	302/18903	0.000199419	0.162046	0.153842	TGM1/SPRR1B/KRT6B/SPRR2D/FOXQ1/GJB3/CSTA/DLL1/ZBED2/BCL2/SLC2A10/SOX9/S100A7/IL1A/FERMT1/BCL11B/HPSE/ABCA12/SUFU/MSX2/OVOL2	21
GO:0048665	neuron fate specification	6/546	32/18903	0.000269968	0.162046	0.153842	DLL1/DMRTA2/SOX9/SIX1/ISL1/SUFU	6
GO:0032957	inositol trisphosphate metabolic process	4/546	12/18903	0.000283294	0.162046	0.153842	ITPKB/P2RY1/HRH1/P2RY6	4
GO:0001503	ossification	26/546	429/18903	0.000330556	0.162046	0.153842	KREMEN2/CCN2/CTHRC1/CEBPD/MN1/PTHLH/ADRB2/TMEM38B/BCL2/JUND/MMP13/TP53INP2/TOB1/NAB1/CLIC1/SOX9/SLC26A2/FZD1/WNT4/ATF4/BMP4/ISG15/GPC3/SUFU/BMP8B/MSX2	26
GO:0030166	proteoglycan biosynthetic process	8/546	62/18903	0.000394747	0.162046	0.153842	DSEL/HS3ST1/CSGALNACT2/FOXL1/SLC2A10/CHST12/CHPF/CHST7	8
GO:0007178	transmembrane receptor protein serine/threonine kinase signaling pathway	24/546	390/18903	0.000445445	0.162046	0.153842	PEG10/VASN/FAM89B/GDF11/HTRA1/SLC2A10/LTBP1/TOB1/PPM1L/HIPK2/JUN/ID1/HIVEP1/FZD1/FERMT1/BMP4/ZBTB7A/GPC3/NBL1/EID2/ZNF703/BMP8B/MSX2/OVOL2	24
GO:0006022	aminoglycan metabolic process	12/546	134/18903	0.000515257	0.162046	0.153842	DSEL/HS3ST1/CSGALNACT2/CHST12/B4GAT1/CHPF/FUCA1/HPSE/B4GALT5/B3GNT9/B3GNT4/CHST7	12
GO:1905332	positive regulation of morphogenesis of an epithelium	6/546	36/18903	0.000526221	0.162046	0.153842	MMRN2/LIF/SOX9/SIX1/WNT4/BMP4	6
GO:0070233	negative regulation of T cell apoptotic process	5/546	24/18903	0.000532082	0.162046	0.153842	TSC22D3/BCL2/GPAM/BCL11B/BMP4	5
GO:0060395	SMAD protein signal transduction	9/546	82/18903	0.000589903	0.162046	0.153842	FAM89B/GDF11/SLC2A10/TOB1/HIPK2/JUN/BMP4/BMP8B/OVOL2	9
GO:0045664	regulation of neuron differentiation	15/546	196/18903	0.000592203	0.162046	0.153842	TBX6/SOCS2/ZHX2/S1PR5/DLL1/GDF11/BCL2/CYB5D2/SOX9/SIX1/CDK5R1/BCL11B/BMP4/NBL1/ISL1	15
GO:0046466	membrane lipid catabolic process	6/546	37/18903	0.000612925	0.162046	0.153842	CEL/NAGA/SMPDL3B/ACER2/FUCA1/NEU3	6
GO:0045662	negative regulation of myoblast differentiation	5/546	25/18903	0.000649442	0.162046	0.153842	MBNL3/DLL1/DDIT3/SOX9/BMP4	5
GO:0045746	negative regulation of Notch signaling pathway	6/546	38/18903	0.000710306	0.162046	0.153842	TCIM/DLL1/NRARP/DLK2/SLC35C1/ZBTB7A	6
GO:0042308	negative regulation of protein import into nucleus	4/546	15/18903	0.0007291	0.162046	0.153842	MDFIC/PKIA/FERMT1/SUFU	4
GO:0048663	neuron fate commitment	8/546	68/18903	0.000742075	0.162046	0.153842	DLL1/DMRTA2/SOX9/SIX1/BCL11B/BMP4/ISL1/SUFU	8
GO:0090092	regulation of transmembrane receptor protein serine/threonine kinase signaling pathway	19/546	290/18903	0.000816145	0.165219	0.156854	PEG10/VASN/FAM89B/GDF11/HTRA1/SLC2A10/LTBP1/TOB1/HIPK2/FZD1/FERMT1/BMP4/ZBTB7A/GPC3/NBL1/EID2/ZNF703/BMP8B/MSX2	19
GO:0033077	T cell differentiation in thymus	9/546	86/18903	0.000836247	0.165219	0.156854	ITPKB/BCL2/FZD7/IL1A/WNT4/BCL11B/BMP4/ZFP36L2/LIG4	9
GO:0140467	integrated stress response signaling	6/546	40/18903	0.000940601	0.177389	0.168408	CEBPD/DDIT3/MAF/JUN/ATF4/FOSL1	6
GO:0009101	glycoprotein biosynthetic process	20/546	321/18903	0.00111736	0.198038	0.188012	DSEL/HS3ST1/MAN1A1/CSGALNACT2/FOXL1/BCL2/ACER2/SLC2A10/FUT1/PHLDA1/CHST12/B4GAT1/SLC35C1/CHPF/MAN1A2/B4GALT5/B3GNT9/DOLK/B3GNT4/CHST7	20
GO:0006029	proteoglycan metabolic process	9/546	90/18903	0.0011604	0.198038	0.188012	DSEL/HS3ST1/CSGALNACT2/FOXL1/SLC2A10/CHST12/CHPF/HPSE/CHST7	9
GO:0071559	response to transforming growth factor beta	18/546	277/18903	0.00121575	0.198038	0.188012	PEG10/VASN/FAM89B/HTRA1/SLC2A10/LTBP1/HIPK2/SOX9/JUN/ID1/WNT4/FERMT1/ZFP36L2/ZBTB7A/EID2/ZNF703/OVOL2/MXRA5	18
GO:0044272	sulfur compound biosynthetic process	12/546	148/18903	0.00124102	0.198038	0.188012	DSEL/CHAC2/CSGALNACT2/SLC26A2/CHST12/B4GAT1/CHPF/ADI1/SP1/PAPSS2/B3GNT4/CHST7	12
GO:0009948	anterior/posterior axis specification	7/546	58/18903	0.0013557	0.20701	0.19653	TBX6/ETS2/DDIT3/NRARP/BMP4/GPC3/PLD6	7
GO:0030206	chondroitin sulfate biosynthetic process	4/546	18/18903	0.00152577	0.20701	0.19653	CSGALNACT2/CHST12/CHPF/CHST7	4
GO:0072077	renal vesicle morphogenesis	4/546	18/18903	0.00152577	0.20701	0.19653	LIF/SOX9/WNT4/BMP4	4
GO:0030204	chondroitin sulfate metabolic process	5/546	30/18903	0.00154671	0.20701	0.19653	DSEL/CSGALNACT2/CHST12/CHPF/CHST7	5
GO:0050820	positive regulation of coagulation	5/546	30/18903	0.00154671	0.20701	0.19653	SERPINE1/THBD/VKORC1/F2R/HPSE	5
GO:0006024	glycosaminoglycan biosynthetic process	8/546	77/18903	0.00168537	0.211812	0.201089	DSEL/HS3ST1/CSGALNACT2/CHST12/B4GAT1/CHPF/B3GNT4/CHST7	8
GO:0050673	epithelial cell proliferation	26/546	481/18903	0.00175411	0.211812	0.201089	TGM1/FGFBP1/COL8A2/MMRN2/SDR16C5/HTRA1/SGPP2/NRARP/FUT1/SOX9/JUN/FZD7/SIX1/ID1/IGFBP4/FERMT1/EFNB2/BCL11B/BMP4/SP1/GPC3/ISL1/ZNF703/PDCL3/OVOL2/VASH1	26
GO:0060390	regulation of SMAD protein signal transduction	5/546	31/18903	0.00180093	0.211812	0.201089	FAM89B/SLC2A10/TOB1/BMP4/OVOL2	5
GO:0072074	kidney mesenchyme development	4/546	19/18903	0.0018889	0.211812	0.201089	AMER1/SIX1/WNT4/BMP4	4
GO:0072087	renal vesicle development	4/546	19/18903	0.0018889	0.211812	0.201089	LIF/SOX9/WNT4/BMP4	4
GO:2000136	regulation of cell proliferation involved in heart morphogenesis	4/546	19/18903	0.0018889	0.211812	0.201089	SOX9/SIX1/BMP4/ISL1	4
GO:0030149	sphingolipid catabolic process	5/546	32/18903	0.00208444	0.216352	0.205398	CEL/NAGA/SMPDL3B/ACER2/NEU3	5
GO:0090101	negative regulation of transmembrane receptor protein serine/threonine kinase signaling pathway	12/546	158/18903	0.00216371	0.216352	0.205398	PEG10/VASN/FAM89B/HTRA1/SLC2A10/LTBP1/TOB1/HIPK2/FZD1/ZBTB7A/NBL1/EID2	12
GO:0048286	lung alveolus development	6/546	47/18903	0.00221951	0.216352	0.205398	TMEM38B/LIF/MAN1A2/BMP4/NKIRAS1/ABCA12	6
GO:0060231	mesenchymal to epithelial transition	4/546	20/18903	0.00230775	0.216352	0.205398	LIF/FZD7/WNT4/BMP4	4
GO:0061323	cell proliferation involved in heart morphogenesis	4/546	20/18903	0.00230775	0.216352	0.205398	SOX9/SIX1/BMP4/ISL1	4
GO:0072175	epithelial tube formation	11/546	139/18903	0.00236681	0.216352	0.205398	CTHRC1/ADM/MMRN2/SOX9/SIX1/FZD1/WNT4/BMP4/SOX4/SUFU/OVOL2	11
GO:0071560	cellular response to transforming growth factor beta stimulus	17/546	271/18903	0.00238242	0.216352	0.205398	PEG10/VASN/FAM89B/HTRA1/SLC2A10/LTBP1/HIPK2/SOX9/JUN/ID1/WNT4/FERMT1/ZFP36L2/ZBTB7A/EID2/ZNF703/OVOL2	17
GO:0060795	cell fate commitment involved in formation of primary germ layer	5/546	33/18903	0.00239917	0.216352	0.205398	TBX6/ETS2/FZD7/BMP4/EYA2	5
GO:0035457	cellular response to interferon-alpha	3/546	10/18903	0.00247123	0.216352	0.205398	IFIT3/IFIT2/PDE12	3
GO:0098974	postsynaptic actin cytoskeleton organization	3/546	10/18903	0.00247123	0.216352	0.205398	WASF2/ACTBL2/NOS1AP	3
GO:0007219	Notch signaling pathway	13/546	183/18903	0.00260554	0.216352	0.205398	TCIM/DLL1/CFD/NRARP/SOX9/DTX3/SIX1/DLK2/SLC35C1/DTX3L/ZBTB7A/NOTCH2NLB/MAML2	13
GO:0045667	regulation of osteoblast differentiation	11/546	141/18903	0.00264667	0.216352	0.205398	CTHRC1/CEBPD/JUND/TOB1/CLIC1/SOX9/WNT4/ATF4/BMP4/SUFU/MSX2	11
GO:0009100	glycoprotein metabolic process	22/546	395/18903	0.00268155	0.216352	0.205398	DSEL/HS3ST1/MAN1A1/CSGALNACT2/FOXL1/FBXO6/BCL2/ACER2/SLC2A10/FUT1/PHLDA1/CHST12/B4GAT1/SLC35C1/CHPF/MAN1A2/HPSE/B4GALT5/B3GNT9/DOLK/B3GNT4/CHST7	22
GO:1900181	negative regulation of protein localization to nucleus	5/546	34/18903	0.00274704	0.216352	0.205398	MDFIC/TMEM98/PKIA/FERMT1/SUFU	5
GO:0002089	lens morphogenesis in camera-type eye	4/546	21/18903	0.00278636	0.216352	0.205398	HIPK2/SHROOM2/ATF4/BMP4	4
GO:2000725	regulation of cardiac muscle cell differentiation	4/546	21/18903	0.00278636	0.216352	0.205398	DLL1/FZD7/EFNB2/BMP4	4
GO:0045682	regulation of epidermis development	7/546	66/18903	0.00288188	0.216352	0.205398	DLL1/ZBED2/NAB1/BMP4/ABCA12/MSX2/OVOL2	7
GO:0030856	regulation of epithelial cell differentiation	12/546	164/18903	0.00294575	0.216352	0.205398	SERPINE1/DLL1/ZBED2/LIF/SOX9/ID1/S1PR2/IL1A/BMP4/ABCA12/MSX2/OVOL2	12
GO:0051100	negative regulation of binding	12/546	164/18903	0.00294575	0.216352	0.205398	ADRB2/DDIT3/JUN/NES/ID1/P2RY1/ADNP/IFIT1/IFIT2/TMSB4X/MSX2/BAG2	12
GO:0030203	glycosaminoglycan metabolic process	10/546	123/18903	0.00302444	0.216352	0.205398	DSEL/HS3ST1/CSGALNACT2/CHST12/B4GAT1/CHPF/FUCA1/HPSE/B3GNT4/CHST7	10
GO:0030282	bone mineralization	10/546	123/18903	0.00302444	0.216352	0.205398	PTHLH/ADRB2/TMEM38B/MMP13/SOX9/WNT4/ATF4/BMP4/ISG15/GPC3	10
GO:0031128	developmental induction	5/546	35/18903	0.00312998	0.216438	0.205481	HIPK2/SOX9/SIX1/WNT4/BMP4	5
GO:0050654	chondroitin sulfate proteoglycan metabolic process	5/546	35/18903	0.00312998	0.216438	0.205481	DSEL/CSGALNACT2/CHST12/CHPF/CHST7	5
GO:0090184	positive regulation of kidney development	3/546	11/18903	0.00332546	0.222755	0.211478	SOX9/WNT4/BMP4	3
GO:0046514	ceramide catabolic process	4/546	22/18903	0.00332871	0.222755	0.211478	CEL/NAGA/ACER2/NEU3	4
GO:0017015	regulation of transforming growth factor beta receptor signaling pathway	11/546	147/18903	0.00364998	0.233827	0.221989	PEG10/VASN/FAM89B/HTRA1/SLC2A10/LTBP1/HIPK2/FERMT1/ZBTB7A/EID2/ZNF703	11
GO:0060828	regulation of canonical Wnt signaling pathway	16/546	260/18903	0.00380534	0.233827	0.221989	CTHRC1/SOX7/DDIT3/TBL1X/AMER1/NRARP/SOX9/FZD7/IGFBP4/FZD1/FERMT1/SOX4/FRAT1/GPC3/ISL1/ZNF703	16
GO:0001838	embryonic epithelial tube formation	10/546	127/18903	0.00380826	0.233827	0.221989	CTHRC1/ADM/SOX9/SIX1/FZD1/WNT4/BMP4/SOX4/SUFU/OVOL2	10
GO:0046823	negative regulation of nucleocytoplasmic transport	4/546	23/18903	0.00393867	0.233827	0.221989	MDFIC/PKIA/FERMT1/SUFU	4
GO:0050650	chondroitin sulfate proteoglycan biosynthetic process	4/546	23/18903	0.00393867	0.233827	0.221989	CSGALNACT2/CHST12/CHPF/CHST7	4
GO:0030216	keratinocyte differentiation	12/546	170/18903	0.0039428	0.233827	0.221989	TGM1/SPRR1B/KRT6B/SPRR2D/CSTA/ZBED2/S100A7/IL1A/BCL11B/ABCA12/MSX2/OVOL2	12
GO:0070229	negative regulation of lymphocyte apoptotic process	5/546	37/18903	0.00400885	0.233827	0.221989	TSC22D3/BCL2/GPAM/BCL11B/BMP4	5
GO:0003002	regionalization	20/546	360/18903	0.00421465	0.233827	0.221989	TBX6/HES6/DLL1/GDF11/DMRTA2/ETS2/DDIT3/NRARP/HIPK2/SIX1/PCSK5/BMP4/GPC3/NBL1/ISL1/PLD6/SUFU/MSX2/OVOL2/HOXC6	20
GO:1903844	regulation of cellular response to transforming growth factor beta stimulus	11/546	150/18903	0.00425477	0.233827	0.221989	PEG10/VASN/FAM89B/HTRA1/SLC2A10/LTBP1/HIPK2/FERMT1/ZBTB7A/EID2/ZNF703	11
GO:0048593	camera-type eye morphogenesis	10/546	129/18903	0.00425627	0.233827	0.221989	COL8A2/ZHX2/DLL1/GDF11/HIPK2/SOX9/SHROOM2/ATF4/FJX1/BMP4	10
GO:2000027	regulation of animal organ morphogenesis	10/546	129/18903	0.00425627	0.233827	0.221989	CTHRC1/SOX9/FZD7/SIX1/FZD1/WNT4/ROR1/BMP4/GPC3/SP6	10
GO:0030111	regulation of Wnt signaling pathway	19/546	336/18903	0.00431708	0.233827	0.221989	MDFIC/CTHRC1/FOXL1/SOX7/SHISA2/DDIT3/TBL1X/AMER1/NRARP/SOX9/FZD7/IGFBP4/FZD1/FERMT1/SOX4/FRAT1/GPC3/ISL1/ZNF703	19
GO:0001708	cell fate specification	9/546	109/18903	0.00433427	0.233827	0.221989	TBX6/DLL1/DMRTA2/SOX9/FZD7/SIX1/EYA2/ISL1/SUFU	9
GO:0072178	nephric duct morphogenesis	3/546	12/18903	0.00433952	0.233827	0.221989	EFNB2/BMP4/GPC3	3
GO:0099188	postsynaptic cytoskeleton organization	3/546	12/18903	0.00433952	0.233827	0.221989	WASF2/ACTBL2/NOS1AP	3
GO:0009952	anterior/posterior pattern specification	14/546	218/18903	0.0045306	0.237943	0.225896	TBX6/HES6/DLL1/GDF11/ETS2/DDIT3/NRARP/HIPK2/PCSK5/BMP4/GPC3/PLD6/MSX2/HOXC6	14
GO:0043523	regulation of neuron apoptotic process	14/546	218/18903	0.0045306	0.237943	0.225896	FOXQ1/BCL2/DDIT3/HIPK2/JUN/CLCF1/SIX1/NES/F2R/ADNP/ATF4/CDK5R1/ISL1/LIG4	14
GO:0002320	lymphoid progenitor cell differentiation	4/546	24/18903	0.00461999	0.239604	0.227474	BCL2/BMP4/SOX4/LIG4	4
GO:0050678	regulation of epithelial cell proliferation	22/546	414/18903	0.00468251	0.239848	0.227705	TGM1/FGFBP1/MMRN2/HTRA1/SGPP2/NRARP/FUT1/SOX9/JUN/FZD7/SIX1/ID1/EFNB2/BCL11B/BMP4/SP1/GPC3/ISL1/ZNF703/PDCL3/OVOL2/VASH1	22
GO:0031214	biomineral tissue development	12/546	174/18903	0.00474651	0.240162	0.228003	CNNM4/PTHLH/ADRB2/TMEM38B/MMP13/SOX9/WNT4/ATF4/BMP4/ISG15/GPC3/MSX2	12
GO:0043616	keratinocyte proliferation	6/546	55/18903	0.00493761	0.243883	0.231536	TGM1/SDR16C5/FERMT1/EFNB2/BCL11B/OVOL2	6
GO:2000107	negative regulation of leukocyte apoptotic process	6/546	55/18903	0.00493761	0.243883	0.231536	ITPKB/TSC22D3/BCL2/GPAM/BCL11B/BMP4	6
GO:0001656	metanephros development	8/546	92/18903	0.00512627	0.247736	0.235194	GDF11/BCL2/LIF/SOX9/SIX1/WNT4/BMP4/GPC3	8
GO:0043524	negative regulation of neuron apoptotic process	11/546	154/18903	0.00518238	0.247736	0.235194	FOXQ1/BCL2/HIPK2/JUN/CLCF1/SIX1/NES/F2R/ADNP/ISL1/LIG4	11
GO:1901136	carbohydrate derivative catabolic process	12/546	176/18903	0.00519475	0.247736	0.235194	NUDT3/MAN1A1/NAGA/FBXO6/PDE4D/FUCA1/GNPDA2/NEU3/HPSE/FITM2/SUCLG2/NUDT18	12
GO:0072273	metanephric nephron morphogenesis	4/546	25/18903	0.00537629	0.25174	0.238995	LIF/SOX9/WNT4/BMP4	4
GO:0035148	tube formation	11/546	155/18903	0.00543756	0.25174	0.238995	CTHRC1/ADM/MMRN2/SOX9/SIX1/FZD1/WNT4/BMP4/SOX4/SUFU/OVOL2	11
GO:0033079	immature T cell proliferation	3/546	13/18903	0.00552141	0.25174	0.238995	IL1A/WNT4/BMP4	3
GO:0033080	immature T cell proliferation in thymus	3/546	13/18903	0.00552141	0.25174	0.238995	IL1A/WNT4/BMP4	3
GO:0071392	cellular response to estradiol stimulus	5/546	40/18903	0.00563842	0.25428	0.241407	UGT1A1/FAM210B/CCNA2/ZNF703/MSX2	5
GO:0045669	positive regulation of osteoblast differentiation	7/546	75/18903	0.00588646	0.262612	0.249317	CTHRC1/CEBPD/JUND/CLIC1/WNT4/BMP4/MSX2	7
GO:1903510	mucopolysaccharide metabolic process	8/546	95/18903	0.00621286	0.2711	0.257375	DSEL/CSGALNACT2/CHST12/B4GAT1/CHPF/HPSE/B3GNT4/CHST7	8
GO:0070232	regulation of T cell apoptotic process	5/546	41/18903	0.00627218	0.2711	0.257375	TSC22D3/BCL2/GPAM/BCL11B/BMP4	5
GO:0110148	biomineralization	12/546	181/18903	0.00646374	0.2711	0.257375	CNNM4/PTHLH/ADRB2/TMEM38B/MMP13/SOX9/WNT4/ATF4/BMP4/ISG15/GPC3/MSX2	12
GO:0048592	eye morphogenesis	11/546	159/18903	0.006559	0.2711	0.257375	COL8A2/ZHX2/DLL1/GDF11/BCL2/HIPK2/SOX9/SHROOM2/ATF4/FJX1/BMP4	11
GO:0009798	axis specification	8/546	96/18903	0.0066113	0.2711	0.257375	TBX6/DLL1/ETS2/DDIT3/NRARP/BMP4/GPC3/PLD6	8
GO:0072080	nephron tubule development	8/546	96/18903	0.0066113	0.2711	0.257375	DLL1/BCL2/LIF/SOX9/SIX1/WNT4/BMP4/GPC3	8
GO:0072088	nephron epithelium morphogenesis	7/546	77/18903	0.00679066	0.2711	0.257375	BCL2/LIF/SOX9/SIX1/WNT4/BMP4/GPC3	7
GO:0009812	flavonoid metabolic process	3/546	14/18903	0.00687804	0.2711	0.257375	UGT1A7/UGT1A1/UGT1A10	3
GO:0035589	G protein-coupled purinergic nucleotide receptor signaling pathway	3/546	14/18903	0.00687804	0.2711	0.257375	P2RY2/P2RY1/P2RY6	3
GO:0060732	positive regulation of inositol phosphate biosynthetic process	3/546	14/18903	0.00687804	0.2711	0.257375	P2RY1/HRH1/P2RY6	3
GO:0071415	cellular response to purine-containing compound	3/546	14/18903	0.00687804	0.2711	0.257375	TMEM38B/P2RY1/P2RY6	3
GO:1903025	regulation of RNA polymerase II regulatory region sequence-specific DNA binding	3/546	14/18903	0.00687804	0.2711	0.257375	DDIT3/LIF/TMSB4X	3
GO:0045604	regulation of epidermal cell differentiation	6/546	59/18903	0.00696884	0.2711	0.257375	DLL1/ZBED2/BMP4/ABCA12/MSX2/OVOL2	6
GO:0060993	kidney morphogenesis	8/546	97/18903	0.00702879	0.2711	0.257375	BCL2/LIF/SOX9/SIX1/WNT4/BMP4/SOX4/GPC3	8
GO:0032967	positive regulation of collagen biosynthetic process	4/546	27/18903	0.00712758	0.2711	0.257375	CCN2/F2R/WNT4/BMP4	4
GO:1902932	positive regulation of alcohol biosynthetic process	4/546	27/18903	0.00712758	0.2711	0.257375	P2RY1/WNT4/HRH1/P2RY6	4
GO:0016055	Wnt signaling pathway	23/546	456/18903	0.00718752	0.2711	0.257375	KREMEN2/MDFIC/CTHRC1/FOXL1/SOX7/SHISA2/DDIT3/TBL1X/AMER1/NRARP/SOX9/FZD7/IGFBP4/FZD1/WNT4/FERMT1/ROR1/FRAT2/SOX4/FRAT1/GPC3/ISL1/ZNF703	23
GO:0051402	neuron apoptotic process	15/546	255/18903	0.00747339	0.277543	0.263491	FOXQ1/BCL2/DDIT3/HIPK2/JUN/CLCF1/SIX1/NES/F2R/ADNP/TNFRSF21/ATF4/CDK5R1/ISL1/LIG4	15
GO:0198738	cell-cell signaling by wnt	23/546	458/18903	0.0075573	0.277543	0.263491	KREMEN2/MDFIC/CTHRC1/FOXL1/SOX7/SHISA2/DDIT3/TBL1X/AMER1/NRARP/SOX9/FZD7/IGFBP4/FZD1/WNT4/FERMT1/ROR1/FRAT2/SOX4/FRAT1/GPC3/ISL1/ZNF703	23
GO:0001658	branching involved in ureteric bud morphogenesis	6/546	60/18903	0.00755901	0.277543	0.263491	BCL2/SOX9/SIX1/WNT4/BMP4/GPC3	6
GO:0009154	purine ribonucleotide catabolic process	5/546	43/18903	0.00768662	0.27874	0.264628	NUDT3/PDE4D/FITM2/SUCLG2/NUDT18	5
GO:0030512	negative regulation of transforming growth factor beta receptor signaling pathway	8/546	99/18903	0.00792311	0.27874	0.264628	PEG10/VASN/FAM89B/HTRA1/SLC2A10/LTBP1/ZBTB7A/EID2	8
GO:0061326	renal tubule development	8/546	99/18903	0.00792311	0.27874	0.264628	DLL1/BCL2/LIF/SOX9/SIX1/WNT4/BMP4/GPC3	8
GO:0002227	innate immune response in mucosa	4/546	28/18903	0.00812907	0.27874	0.264628	H2BC21/H2BC4/DEFB1/H2BC11	4
GO:0010714	positive regulation of collagen metabolic process	4/546	28/18903	0.00812907	0.27874	0.264628	CCN2/F2R/WNT4/BMP4	4
GO:0030194	positive regulation of blood coagulation	4/546	28/18903	0.00812907	0.27874	0.264628	SERPINE1/THBD/F2R/HPSE	4
GO:0032958	inositol phosphate biosynthetic process	4/546	28/18903	0.00812907	0.27874	0.264628	ITPKB/P2RY1/HRH1/P2RY6	4
GO:1900048	positive regulation of hemostasis	4/546	28/18903	0.00812907	0.27874	0.264628	SERPINE1/THBD/F2R/HPSE	4
GO:0072028	nephron morphogenesis	7/546	80/18903	0.00833494	0.281977	0.267701	BCL2/LIF/SOX9/SIX1/WNT4/BMP4/GPC3	7
GO:1900153	positive regulation of nuclear-transcribed mRNA catabolic process, deadenylation-dependent decay	3/546	15/18903	0.00841527	0.281977	0.267701	NANOS1/TOB1/ZFP36L2	3
GO:0006334	nucleosome assembly	9/546	121/18903	0.00849533	0.281977	0.267701	H3C10/H1-2/H2BC5/H2BC21/H2BC4/NAP1L5/SOX9/H2BC11/H3C6	9
GO:0051101	regulation of DNA binding	9/546	121/18903	0.00849533	0.281977	0.267701	DDIT3/LIF/HIPK2/JUN/ID1/TMSB4X/ZBTB7A/ISL1/MSX2	9
GO:0009913	epidermal cell differentiation	14/546	235/18903	0.00861044	0.28353	0.269175	TGM1/SPRR1B/KRT6B/SPRR2D/CSTA/DLL1/ZBED2/S100A7/IL1A/BCL11B/BMP4/ABCA12/MSX2/OVOL2	14
GO:0060562	epithelial tube morphogenesis	18/546	335/18903	0.00894087	0.291678	0.276911	TBX6/CTHRC1/DLL1/ADM/MMRN2/BCL2/NRARP/SOX9/SIX1/FZD1/WNT4/EFNB2/BMP4/SOX4/GPC3/SUFU/MSX2/OVOL2	18
GO:0060070	canonical Wnt signaling pathway	17/546	310/18903	0.00899851	0.291678	0.276911	CTHRC1/SOX7/DDIT3/TBL1X/AMER1/NRARP/SOX9/FZD7/IGFBP4/FZD1/WNT4/FERMT1/SOX4/FRAT1/GPC3/ISL1/ZNF703	17
GO:0010575	positive regulation of vascular endothelial growth factor production	4/546	29/18903	0.00921854	0.296494	0.281483	IL1A/ATF4/HPSE/ISL1	4
GO:0031016	pancreas development	7/546	82/18903	0.00949873	0.301295	0.286042	DLL1/GDF11/MSLN/SOX9/BMP4/SOX4/ISL1	7
GO:0031644	regulation of nervous system process	10/546	145/18903	0.00951306	0.301295	0.286042	TPPP/UNC13B/NPTXR/ADRB2/TMEM98/F2R/S1PR2/IL1A/TNFRSF21/WASF3	10
GO:0006790	sulfur compound metabolic process	18/546	338/18903	0.00974447	0.306286	0.29078	DSEL/CHAC2/CSGALNACT2/SLC26A2/SQOR/CHST12/GPAM/B4GAT1/CHPF/PMVK/ADI1/HPSE/FITM2/SP1/SUCLG2/PAPSS2/B3GNT4/CHST7	18
GO:0072073	kidney epithelium development	10/546	146/18903	0.00995781	0.307026	0.291482	DLL1/GDF11/BCL2/LIF/SOX9/SIX1/WNT4/EFNB2/BMP4/GPC3	10
GO:0006004	fucose metabolic process	3/546	16/18903	0.010138	0.307026	0.291482	FUT1/FUCA1/FPGT	3
GO:0010919	regulation of inositol phosphate biosynthetic process	3/546	16/18903	0.010138	0.307026	0.291482	P2RY1/HRH1/P2RY6	3
GO:0055091	phospholipid homeostasis	3/546	16/18903	0.010138	0.307026	0.291482	TLCD1/GPAM/TLCD2	3
GO:0072176	nephric duct development	3/546	16/18903	0.010138	0.307026	0.291482	EFNB2/BMP4/GPC3	3
GO:0007179	transforming growth factor beta receptor signaling pathway	13/546	216/18903	0.0102648	0.308614	0.29299	PEG10/VASN/FAM89B/HTRA1/SLC2A10/LTBP1/HIPK2/JUN/ID1/FERMT1/ZBTB7A/EID2/ZNF703	13
GO:1901215	negative regulation of neuron death	13/546	218/18903	0.0110292	0.325855	0.309358	FOXQ1/BCL2/HIPK2/JUN/CLCF1/SIX1/NES/F2R/ADNP/FZD1/ATF4/ISL1/LIG4	13
GO:1905330	regulation of morphogenesis of an epithelium	6/546	65/18903	0.0110599	0.325855	0.309358	MMRN2/LIF/SOX9/SIX1/WNT4/BMP4	6
GO:0007200	phospholipase C-activating G protein-coupled receptor signaling pathway	8/546	105/18903	0.011121	0.325855	0.309358	LTB4R/LPAR1/P2RY2/F2R/P2RY1/HRH1/GPR20/P2RY6	8
GO:0031018	endocrine pancreas development	5/546	47/18903	0.0111524	0.325855	0.309358	DLL1/GDF11/SOX9/BMP4/SOX4	5
GO:0033688	regulation of osteoblast proliferation	4/546	31/18903	0.0116726	0.338668	0.321522	CTHRC1/MN1/BCL2/HPSE	4
GO:0060675	ureteric bud morphogenesis	6/546	66/18903	0.0118777	0.339511	0.322323	BCL2/SOX9/SIX1/WNT4/BMP4/GPC3	6
GO:0001890	placenta development	10/546	150/18903	0.0118969	0.339511	0.322323	GJB2/GJB3/ADM/LIF/HTRA1/CCDC134/FOSL1/GJB5/OVOL2/VASH1	10
GO:0019377	glycolipid catabolic process	3/546	17/18903	0.0120503	0.339511	0.322323	NAGA/FUCA1/NEU3	3
GO:0072189	ureter development	3/546	17/18903	0.0120503	0.339511	0.322323	SOX9/SIX1/BMP4	3
GO:0006195	purine nucleotide catabolic process	5/546	48/18903	0.0121613	0.339511	0.322323	NUDT3/PDE4D/FITM2/SUCLG2/NUDT18	5
GO:0051098	regulation of binding	19/546	372/18903	0.0121926	0.339511	0.322323	CTHRC1/ADRB2/DDIT3/LIF/HIPK2/JUN/NES/ID1/P2RY1/ADNP/IFIT1/DTX3L/BMP4/IFIT2/TMSB4X/ZBTB7A/ISL1/MSX2/BAG2	19
GO:0001649	osteoblast differentiation	14/546	246/18903	0.012518	0.346249	0.328719	CTHRC1/CEBPD/PTHLH/JUND/TP53INP2/TOB1/CLIC1/SOX9/FZD1/WNT4/ATF4/BMP4/SUFU/MSX2	14
GO:0035019	somatic stem cell population maintenance	6/546	67/18903	0.0127372	0.347676	0.330074	ZHX2/LIF/SOX9/SOX4/ZFP36L2/LIG4	6
GO:0072171	mesonephric tubule morphogenesis	6/546	67/18903	0.0127372	0.347676	0.330074	BCL2/SOX9/SIX1/WNT4/BMP4/GPC3	6
GO:0001523	retinoid metabolic process	7/546	87/18903	0.0129223	0.350422	0.332681	DHRS9/UGT1A7/CEL/UGT1A1/CRABP2/SDR16C5/AKR1B15	7
GO:0003338	metanephros morphogenesis	4/546	32/18903	0.0130423	0.35138	0.333591	LIF/SOX9/WNT4/BMP4	4
GO:0009261	ribonucleotide catabolic process	5/546	49/18903	0.0132304	0.354148	0.336218	NUDT3/PDE4D/FITM2/SUCLG2/NUDT18	5
GO:0016331	morphogenesis of embryonic epithelium	10/546	153/18903	0.0135289	0.359817	0.3416	CTHRC1/ADM/SOX9/SIX1/FZD1/WNT4/BMP4/SOX4/SUFU/OVOL2	10
GO:0001710	mesodermal cell fate commitment	3/546	18/18903	0.0141552	0.366752	0.348184	TBX6/BMP4/EYA2	3
GO:0002076	osteoblast development	3/546	18/18903	0.0141552	0.366752	0.348184	PTHLH/JUND/MSX2	3
GO:0060602	branch elongation of an epithelium	3/546	18/18903	0.0141552	0.366752	0.348184	SOX9/SIX1/BMP4	3
GO:0071318	cellular response to ATP	3/546	18/18903	0.0141552	0.366752	0.348184	PDXP/P2RY2/P2RY1	3
GO:0090183	regulation of kidney development	4/546	33/18903	0.0145103	0.366752	0.348184	SOX9/SIX1/WNT4/BMP4	4
GO:0048864	stem cell development	7/546	89/18903	0.0145128	0.366752	0.348184	BCL2/EFNB1/SOX9/KBTBD8/BMP4/ISL1/OVOL2	7
GO:0071772	response to BMP	11/546	178/18903	0.0145516	0.366752	0.348184	HTRA1/TOB1/HIPK2/SOX9/HIVEP1/FZD1/BMP4/GPC3/NBL1/BMP8B/MSX2	11
GO:0071773	cellular response to BMP stimulus	11/546	178/18903	0.0145516	0.366752	0.348184	HTRA1/TOB1/HIPK2/SOX9/HIVEP1/FZD1/BMP4/GPC3/NBL1/BMP8B/MSX2	11
GO:0030858	positive regulation of epithelial cell differentiation	6/546	69/18903	0.0145852	0.366752	0.348184	SERPINE1/ZBED2/LIF/SOX9/BMP4/OVOL2	6
GO:0010001	glial cell differentiation	13/546	227/18903	0.01503	0.374998	0.356013	TPPP/DLL1/LPAR1/LIF/TMEM98/NAB1/SOX9/CLCF1/TNFRSF21/ROR1/B4GALT5/SOX4/WASF3	13
GO:0048762	mesenchymal cell differentiation	14/546	252/18903	0.0151641	0.374998	0.356013	SERPINB3/VASN/BCL2/AMER1/EFNB1/SOX9/KBTBD8/SIX1/WNT4/BMP4/ISL1/ZNF703/MSX2/OVOL2	14
GO:0030510	regulation of BMP signaling pathway	8/546	111/18903	0.0151843	0.374998	0.356013	HTRA1/TOB1/HIPK2/FZD1/BMP4/GPC3/NBL1/MSX2	8
GO:0016101	diterpenoid metabolic process	7/546	90/18903	0.0153584	0.377053	0.357964	DHRS9/UGT1A7/CEL/UGT1A1/CRABP2/SDR16C5/AKR1B15	7
GO:0030193	regulation of blood coagulation	6/546	70/18903	0.0155757	0.380139	0.360894	SERPINB2/SERPINE1/THBD/VKORC1/F2R/HPSE	6
GO:0051607	defense response to virus	16/546	304/18903	0.0158041	0.380949	0.361663	AIM2/IFIT3/TBKBP1/NMB/OASL/BCL2/HTRA1/ZCCHC3/GPAM/IFIT1/DTX3L/IFI6/IFIT2/POLR3B/ISG15/PDE12	16
GO:0042573	retinoic acid metabolic process	4/546	34/18903	0.0160788	0.380949	0.361663	DHRS9/UGT1A7/UGT1A1/CRABP2	4
GO:0060563	neuroepithelial cell differentiation	4/546	34/18903	0.0160788	0.380949	0.361663	SERPINE1/DLL1/WNT4/SOX4	4
GO:0110110	positive regulation of animal organ morphogenesis	4/546	34/18903	0.0160788	0.380949	0.361663	SOX9/SIX1/WNT4/BMP4	4
GO:1905207	regulation of cardiocyte differentiation	4/546	34/18903	0.0160788	0.380949	0.361663	DLL1/FZD7/EFNB2/BMP4	4
GO:0042475	odontogenesis of dentin-containing tooth	7/546	91/18903	0.0162384	0.380949	0.361663	SERPINE1/CNNM4/ADM/HTRA1/BCL11B/BMP4/MSX2	7
GO:0140546	defense response to symbiont	16/546	305/18903	0.0162516	0.380949	0.361663	AIM2/IFIT3/TBKBP1/NMB/OASL/BCL2/HTRA1/ZCCHC3/GPAM/IFIT1/DTX3L/IFI6/IFIT2/POLR3B/ISG15/PDE12	16
GO:0045947	negative regulation of translational initiation	3/546	19/18903	0.0164551	0.381408	0.362099	PAIP2B/ATF4/EIF4EBP2	3
GO:0051797	regulation of hair follicle development	3/546	19/18903	0.0164551	0.381408	0.362099	FERMT1/HPSE/MSX2	3
GO:0043392	negative regulation of DNA binding	5/546	52/18903	0.0168129	0.387538	0.367918	DDIT3/JUN/ID1/TMSB4X/MSX2	5
GO:0035567	non-canonical Wnt signaling pathway	6/546	72/18903	0.0176945	0.400234	0.379971	CTHRC1/FZD7/FZD1/WNT4/ROR1/GPC3	6
GO:1900046	regulation of hemostasis	6/546	72/18903	0.0176945	0.400234	0.379971	SERPINB2/SERPINE1/THBD/VKORC1/F2R/HPSE	6
GO:1901099	negative regulation of signal transduction in absence of ligand	4/546	35/18903	0.0177496	0.400234	0.379971	BCL2/IL1A/IFI6/EYA2	4
GO:2001240	negative regulation of extrinsic apoptotic signaling pathway in absence of ligand	4/546	35/18903	0.0177496	0.400234	0.379971	BCL2/IL1A/IFI6/EYA2	4
GO:2000106	regulation of leukocyte apoptotic process	7/546	93/18903	0.0181044	0.400264	0.38	ITPKB/TSC22D3/BCL2/HCAR2/GPAM/BCL11B/BMP4	7
GO:0019933	cAMP-mediated signaling	5/546	53/18903	0.0181368	0.400264	0.38	ADM/LPAR1/PDE4D/SOX9/DEFB1	5
GO:0060071	Wnt signaling pathway, planar cell polarity pathway	5/546	53/18903	0.0181368	0.400264	0.38	CTHRC1/FZD7/FZD1/ROR1/GPC3	5
GO:2000677	regulation of transcription regulatory region DNA binding	5/546	53/18903	0.0181368	0.400264	0.38	DDIT3/LIF/TMSB4X/ZBTB7A/MSX2	5
GO:0006643	membrane lipid metabolic process	12/546	209/18903	0.018674	0.407137	0.386525	CEL/NAGA/SMPDL3B/ACER2/PGAP4/SGPP2/PPM1L/FUCA1/GLTP/NEU3/B4GALT5/ABCA12	12
GO:0032634	interleukin-5 production	3/546	20/18903	0.0189517	0.407137	0.386525	SCGB1A1/PDE4D/TNFRSF21	3
GO:0032674	regulation of interleukin-5 production	3/546	20/18903	0.0189517	0.407137	0.386525	SCGB1A1/PDE4D/TNFRSF21	3
GO:0035455	response to interferon-alpha	3/546	20/18903	0.0189517	0.407137	0.386525	IFIT3/IFIT2/PDE12	3
GO:2000678	negative regulation of transcription regulatory region DNA binding	3/546	20/18903	0.0189517	0.407137	0.386525	DDIT3/TMSB4X/MSX2	3
GO:0002065	columnar/cuboidal epithelial cell differentiation	8/546	116/18903	0.0193154	0.407137	0.386525	SERPINE1/PTK6/DLL1/GDF11/SOX9/WNT4/BMP4/SOX4	8
GO:0072009	nephron epithelium development	8/546	116/18903	0.0193154	0.407137	0.386525	DLL1/BCL2/LIF/SOX9/SIX1/WNT4/BMP4/GPC3	8
GO:0033687	osteoblast proliferation	4/546	36/18903	0.0195246	0.407137	0.386525	CTHRC1/MN1/BCL2/HPSE	4
GO:0030857	negative regulation of epithelial cell differentiation	5/546	54/18903	0.0195277	0.407137	0.386525	DLL1/SOX9/ID1/IL1A/MSX2	5
GO:0032330	regulation of chondrocyte differentiation	5/546	54/18903	0.0195277	0.407137	0.386525	CCN2/PTHLH/MAF/SOX9/BMP4	5
GO:0072523	purine-containing compound catabolic process	5/546	54/18903	0.0195277	0.407137	0.386525	NUDT3/PDE4D/FITM2/SUCLG2/NUDT18	5
GO:0042594	response to starvation	12/546	211/18903	0.0199574	0.409417	0.388689	UGT1A1/ADM/BCL2/DDIT3/WNT4/ATF4/RRAGA/SP1/AOC1/NUAK2/DSC2/SESN3	12
GO:0051145	smooth muscle cell differentiation	6/546	74/18903	0.0200029	0.409417	0.388689	TMEM204/ADM/SOX9/SIX1/WNT4/BMP4	6
GO:2000756	regulation of peptidyl-lysine acetylation	6/546	74/18903	0.0200029	0.409417	0.388689	SDR16C5/LIF/EID1/PWWP2B/SOX4/ISL1	6
GO:0098773	skin epidermis development	7/546	95/18903	0.0201162	0.409417	0.388689	FOXQ1/DLL1/BCL2/SOX9/FERMT1/HPSE/MSX2	7
GO:0006665	sphingolipid metabolic process	10/546	163/18903	0.0201919	0.409417	0.388689	CEL/NAGA/SMPDL3B/ACER2/SGPP2/PPM1L/GLTP/NEU3/B4GALT5/ABCA12	10
GO:0071887	leukocyte apoptotic process	8/546	117/18903	0.0202291	0.409417	0.388689	ITPKB/TSC22D3/BCL2/HCAR2/GPAM/TNFRSF21/BCL11B/BMP4	8
GO:0043647	inositol phosphate metabolic process	5/546	55/18903	0.0209867	0.411967	0.39111	NUDT3/ITPKB/P2RY1/HRH1/P2RY6	5
GO:0070169	positive regulation of biomineral tissue development	5/546	55/18903	0.0209867	0.411967	0.39111	ADRB2/WNT4/ATF4/BMP4/ISG15	5
GO:0014033	neural crest cell differentiation	7/546	96/18903	0.0211784	0.411967	0.39111	EFNB1/SOX9/KBTBD8/SIX1/BMP4/ISL1/OVOL2	7
GO:0032091	negative regulation of protein binding	7/546	96/18903	0.0211784	0.411967	0.39111	ADRB2/NES/ID1/ADNP/IFIT1/IFIT2/BAG2	7
GO:0045661	regulation of myoblast differentiation	6/546	75/18903	0.0212304	0.411967	0.39111	MBNL3/DLL1/DDIT3/SOX9/BMP4/SOX4	6
GO:0050818	regulation of coagulation	6/546	75/18903	0.0212304	0.411967	0.39111	SERPINB2/SERPINE1/THBD/VKORC1/F2R/HPSE	6
GO:0072078	nephron tubule morphogenesis	6/546	75/18903	0.0212304	0.411967	0.39111	BCL2/SOX9/SIX1/WNT4/BMP4/GPC3	6
GO:0007160	cell-matrix adhesion	13/546	238/18903	0.0213254	0.411967	0.39111	CCN2/SERPINE1/CEACAM6/NID1/BCL2/ACER2/MSLN/FUT1/WNT4/FERMT1/THSD1/HPSE/EPDR1	13
GO:0034754	cellular hormone metabolic process	9/546	141/18903	0.0213506	0.411967	0.39111	DHRS9/UGT1A7/CEL/UGT1A1/ADM/CRABP2/SDR16C5/AKR1B15/WNT4	9
GO:0090090	negative regulation of canonical Wnt signaling pathway	9/546	141/18903	0.0213506	0.411967	0.39111	CTHRC1/DDIT3/AMER1/SOX9/IGFBP4/FZD1/FERMT1/GPC3/ISL1	9
GO:0052695	cellular glucuronidation	3/546	21/18903	0.0216459	0.411967	0.39111	UGT1A7/UGT1A1/UGT1A10	3
GO:0060008	Sertoli cell differentiation	3/546	21/18903	0.0216459	0.411967	0.39111	SOX9/IL1A/WNT4	3
GO:0090189	regulation of branching involved in ureteric bud morphogenesis	3/546	21/18903	0.0216459	0.411967	0.39111	SOX9/SIX1/BMP4	3
GO:0001657	ureteric bud development	7/546	97/18903	0.022279	0.420161	0.398889	GDF11/BCL2/SOX9/SIX1/WNT4/BMP4/GPC3	7
GO:0008593	regulation of Notch signaling pathway	7/546	97/18903	0.022279	0.420161	0.398889	TCIM/DLL1/NRARP/DLK2/SLC35C1/ZBTB7A/NOTCH2NLB	7
GO:0043433	negative regulation of DNA-binding transcription factor activity	11/546	190/18903	0.0224629	0.420786	0.399483	TBX6/HES6/IRAK3/IRAK2/AIM2/DDIT3/ID1/TMSB4X/TAF3/SUFU/MSX2	11
GO:0110151	positive regulation of biomineralization	5/546	56/18903	0.022515	0.420786	0.399483	ADRB2/WNT4/ATF4/BMP4/ISG15	5
GO:0090288	negative regulation of cellular response to growth factor stimulus	8/546	120/18903	0.0231539	0.426472	0.404881	SHISA2/MMRN2/HTRA1/TOB1/HIPK2/FZD1/WNT4/NBL1	8
GO:0042445	hormone metabolic process	13/546	241/18903	0.0233421	0.426472	0.404881	DHRS9/UGT1A7/CEL/UGT1A1/ADM/CRABP2/SDR16C5/SLC16A2/AKR1B15/PCSK5/WNT4/PAPSS2/CPQ	13
GO:0072163	mesonephric epithelium development	7/546	98/18903	0.0234184	0.426472	0.404881	GDF11/BCL2/SOX9/SIX1/WNT4/BMP4/GPC3	7
GO:0072164	mesonephric tubule development	7/546	98/18903	0.0234184	0.426472	0.404881	GDF11/BCL2/SOX9/SIX1/WNT4/BMP4/GPC3	7
GO:0003205	cardiac chamber development	10/546	167/18903	0.0234359	0.426472	0.404881	TBX6/MATR3/FZD1/TMEM65/BMP4/SOX4/ISL1/SUFU/MSX2/OVOL2	10
GO:0030509	BMP signaling pathway	10/546	167/18903	0.0234359	0.426472	0.404881	HTRA1/TOB1/HIPK2/HIVEP1/FZD1/BMP4/GPC3/NBL1/BMP8B/MSX2	10
GO:0070231	T cell apoptotic process	5/546	57/18903	0.0241135	0.430779	0.40897	TSC22D3/BCL2/GPAM/BCL11B/BMP4	5
GO:0090175	regulation of establishment of planar polarity	5/546	57/18903	0.0241135	0.430779	0.40897	CTHRC1/FZD7/FZD1/ROR1/GPC3	5
GO:0006720	isoprenoid metabolic process	8/546	121/18903	0.0241917	0.430779	0.40897	DHRS9/UGT1A7/CEL/UGT1A1/CRABP2/SDR16C5/AKR1B15/PMVK	8
GO:0032355	response to estradiol	8/546	121/18903	0.0241917	0.430779	0.40897	GJB2/CCN2/SOCS2/UGT1A1/FAM210B/CCNA2/ZNF703/MSX2	8
GO:0090100	positive regulation of transmembrane receptor protein serine/threonine kinase signaling pathway	8/546	121/18903	0.0241917	0.430779	0.40897	GDF11/SLC2A10/HIPK2/FERMT1/BMP4/GPC3/BMP8B/MSX2	8
GO:0007398	ectoderm development	3/546	22/18903	0.0245381	0.431392	0.409551	KRT6B/ETS2/FZD7	3
GO:0023019	signal transduction involved in regulation of gene expression	3/546	22/18903	0.0245381	0.431392	0.409551	TBX6/P2RY1/MSX2	3
GO:2001044	regulation of integrin-mediated signaling pathway	3/546	22/18903	0.0245381	0.431392	0.409551	NID1/SLC2A10/CD177	3
GO:0001837	epithelial to mesenchymal transition	10/546	169/18903	0.0251921	0.437137	0.415006	SERPINB3/VASN/SOX9/KBTBD8/WNT4/BMP4/ISL1/ZNF703/MSX2/OVOL2	10
GO:0071901	negative regulation of protein serine/threonine kinase activity	8/546	122/18903	0.0252617	0.437137	0.415006	SERPINB3/IRAK3/DUSP16/CDKN2D/PKIA/DUSP7/HEXIM1/BMP4	8
GO:0002385	mucosal immune response	4/546	39/18903	0.0254893	0.437137	0.415006	H2BC21/H2BC4/DEFB1/H2BC11	4
GO:0017004	cytochrome complex assembly	4/546	39/18903	0.0254893	0.437137	0.415006	COA6/LYRM7/SLC25A33/SCO2	4
GO:0045616	regulation of keratinocyte differentiation	4/546	39/18903	0.0254893	0.437137	0.415006	ZBED2/ABCA12/MSX2/OVOL2	4
GO:0045444	fat cell differentiation	13/546	244/18903	0.025497	0.437137	0.415006	CEBPD/STEAP4/CCDC85B/ADRB2/DDIT3/SIX1/DLK2/OSBPL11/ZFP36L2/ZBTB7A/ATF5/MSX2/SOCS1	13
GO:0048709	oligodendrocyte differentiation	7/546	100/18903	0.0258165	0.440793	0.418477	TPPP/LPAR1/TMEM98/SOX9/TNFRSF21/B4GALT5/WASF3	7
GO:0051495	positive regulation of cytoskeleton organization	11/546	195/18903	0.0265515	0.450613	0.4278	CCN2/LPAR1/PDXP/WASF2/CDC42EP1/NES/ID1/WNT4/SNX9/CDK5R1/WASF3	11
GO:0061333	renal tubule morphogenesis	6/546	79/18903	0.0266477	0.450613	0.4278	BCL2/SOX9/SIX1/WNT4/BMP4/GPC3	6
GO:0006721	terpenoid metabolic process	7/546	101/18903	0.0270762	0.450613	0.4278	DHRS9/UGT1A7/CEL/UGT1A1/CRABP2/SDR16C5/AKR1B15	7
GO:0043583	ear development	12/546	221/18903	0.0273788	0.450613	0.4278	GJB2/CTHRC1/CEBPD/DLL1/BCL2/MAF/SOX9/SIX1/CCNA2/SHROOM2/ROR1/BMP4	12
GO:1901214	regulation of neuron death	16/546	325/18903	0.0274211	0.450613	0.4278	FOXQ1/BCL2/DDIT3/HIPK2/JUN/CLCF1/SIX1/NES/F2R/ADNP/FZD1/EFNB2/ATF4/CDK5R1/ISL1/LIG4	16
GO:0042306	regulation of protein import into nucleus	5/546	59/18903	0.0275255	0.450613	0.4278	MDFIC/PKIA/FERMT1/BMP4/SUFU	5
GO:0010893	positive regulation of steroid biosynthetic process	3/546	23/18903	0.027628	0.450613	0.4278	ADM/IL1A/WNT4	3
GO:0071359	cellular response to dsRNA	3/546	23/18903	0.027628	0.450613	0.4278	ZCCHC3/IFIT1/PDE12	3
GO:0072170	metanephric tubule development	3/546	23/18903	0.027628	0.450613	0.4278	LIF/SOX9/WNT4	3
GO:0080182	histone H3-K4 trimethylation	3/546	23/18903	0.027628	0.450613	0.4278	H1-2/SETD1B/BEND3	3
GO:0097164	ammonium ion metabolic process	3/546	23/18903	0.027628	0.450613	0.4278	SLC22A3/CHDH/HNMT	3
GO:0032965	regulation of collagen biosynthetic process	4/546	40/18903	0.027695	0.450613	0.4278	CCN2/F2R/WNT4/BMP4	4
GO:0003151	outflow tract morphogenesis	6/546	80/18903	0.0281326	0.454171	0.431178	JUN/SIX1/FZD1/BMP4/ISL1/MSX2	6
GO:0070227	lymphocyte apoptotic process	6/546	80/18903	0.0281326	0.454171	0.431178	TSC22D3/BCL2/GPAM/TNFRSF21/BCL11B/BMP4	6
GO:0001823	mesonephros development	7/546	102/18903	0.0283771	0.456343	0.43324	GDF11/BCL2/SOX9/SIX1/WNT4/BMP4/GPC3	7
GO:0048863	stem cell differentiation	13/546	248/18903	0.0285939	0.458054	0.434864	DMRTA2/BCL2/LIF/EFNB1/SOX9/KBTBD8/SIX1/FZD1/BMP4/ZFP36L2/ISL1/MSX2/OVOL2	13
GO:0001667	ameboidal-type cell migration	22/546	492/18903	0.0292134	0.460833	0.437502	FGFBP1/NANOS1/MMRN2/LTB4R2/S100P/WASF2/FUT1/EFNB1/SOX9/JUN/FAT2/ID1/PKN3/FERMT1/EFNB2/BMP4/SP1/TMSB4X/GPC3/ISL1/OVOL2/VASH1	22
GO:0043407	negative regulation of MAP kinase activity	5/546	60/18903	0.0293407	0.460833	0.437502	SERPINB3/IRAK3/DUSP16/DUSP7/BMP4	5
GO:0061844	antimicrobial humoral immune response mediated by antimicrobial peptide	6/546	81/18903	0.0296709	0.460833	0.437502	CXCL14/H2BC21/H2BC4/S100A7/DEFB1/H2BC11	6
GO:0050679	positive regulation of epithelial cell proliferation	12/546	224/18903	0.0299526	0.460833	0.437502	TGM1/FGFBP1/HTRA1/NRARP/SOX9/JUN/FZD7/ID1/BMP4/SP1/ZNF703/PDCL3	12
GO:0030178	negative regulation of Wnt signaling pathway	10/546	174/18903	0.0299926	0.460833	0.437502	CTHRC1/SHISA2/DDIT3/AMER1/SOX9/IGFBP4/FZD1/FERMT1/GPC3/ISL1	10
GO:0072210	metanephric nephron development	4/546	41/18903	0.0300109	0.460833	0.437502	LIF/SOX9/WNT4/BMP4	4
GO:0051043	regulation of membrane protein ectodomain proteolysis	3/546	24/18903	0.0309148	0.460833	0.437502	TIMP3/SNX9/SNX33	3
GO:0072202	cell differentiation involved in metanephros development	3/546	24/18903	0.0309148	0.460833	0.437502	LIF/WNT4/BMP4	3
GO:0090103	cochlea morphogenesis	3/546	24/18903	0.0309148	0.460833	0.437502	CTHRC1/SOX9/SIX1	3
GO:0043393	regulation of protein binding	11/546	200/18903	0.0311527	0.460833	0.437502	CTHRC1/ADRB2/HIPK2/NES/ID1/ADNP/IFIT1/DTX3L/BMP4/IFIT2/BAG2	11
GO:0043112	receptor metabolic process	5/546	61/18903	0.0312296	0.460833	0.437502	PHETA2/TBC1D16/DTX3L/MYLIP/EHD3	5
GO:1902905	positive regulation of supramolecular fiber organization	10/546	176/18903	0.0320828	0.460833	0.437502	CCN2/LPAR1/PDXP/WASF2/CDC42EP1/ID1/WNT4/SNX9/CDK5R1/WASF3	10
GO:0002138	retinoic acid biosynthetic process	2/546	10/18903	0.0321386	0.460833	0.437502	DHRS9/CRABP2	2
GO:0003266	regulation of secondary heart field cardioblast proliferation	2/546	10/18903	0.0321386	0.460833	0.437502	SIX1/ISL1	2
GO:0010496	intercellular transport	2/546	10/18903	0.0321386	0.460833	0.437502	GJB2/PEG10	2
GO:0016081	synaptic vesicle docking	2/546	10/18903	0.0321386	0.460833	0.437502	UNC13B/SNPH	2
GO:0017062	respiratory chain complex III assembly	2/546	10/18903	0.0321386	0.460833	0.437502	LYRM7/SLC25A33	2
GO:0034551	mitochondrial respiratory chain complex III assembly	2/546	10/18903	0.0321386	0.460833	0.437502	LYRM7/SLC25A33	2
GO:0046886	positive regulation of hormone biosynthetic process	2/546	10/18903	0.0321386	0.460833	0.437502	ADM/WNT4	2
GO:0048263	determination of dorsal identity	2/546	10/18903	0.0321386	0.460833	0.437502	DDIT3/NBL1	2
GO:0048865	stem cell fate commitment	2/546	10/18903	0.0321386	0.460833	0.437502	DMRTA2/SOX9	2
GO:0060502	epithelial cell proliferation involved in lung morphogenesis	2/546	10/18903	0.0321386	0.460833	0.437502	SOX9/BMP4	2
GO:0098532	histone H3-K27 trimethylation	2/546	10/18903	0.0321386	0.460833	0.437502	H1-2/BEND3	2
GO:1900246	positive regulation of RIG-I signaling pathway	2/546	10/18903	0.0321386	0.460833	0.437502	OASL/ZCCHC3	2
GO:1990700	nucleolar chromatin organization	2/546	10/18903	0.0321386	0.460833	0.437502	PHF2/BEND3	2
GO:2000601	positive regulation of Arp2/3 complex-mediated actin nucleation	2/546	10/18903	0.0321386	0.460833	0.437502	WASF2/WASF3	2
GO:2000726	negative regulation of cardiac muscle cell differentiation	2/546	10/18903	0.0321386	0.460833	0.437502	DLL1/FZD7	2
GO:0010463	mesenchymal cell proliferation	4/546	42/18903	0.0324379	0.460833	0.437502	SOX9/SIX1/BMP4/GPC3	4
GO:0072006	nephron development	9/546	152/18903	0.0325765	0.460833	0.437502	DLL1/NID1/BCL2/LIF/SOX9/SIX1/WNT4/BMP4/GPC3	9
GO:0014032	neural crest cell development	6/546	83/18903	0.0329108	0.460833	0.437502	EFNB1/SOX9/KBTBD8/BMP4/ISL1/OVOL2	6
GO:0019827	stem cell population maintenance	10/546	177/18903	0.0331654	0.460833	0.437502	ZNF358/ZHX2/DLL1/LIF/SOX9/FZD7/BICRAL/SOX4/ZFP36L2/LIG4	10
GO:0070228	regulation of lymphocyte apoptotic process	5/546	62/18903	0.0331931	0.460833	0.437502	TSC22D3/BCL2/GPAM/BCL11B/BMP4	5
GO:0090303	positive regulation of wound healing	5/546	62/18903	0.0331931	0.460833	0.437502	SERPINE1/THBD/F2R/FERMT1/HPSE	5
GO:0001841	neural tube formation	7/546	106/18903	0.0340023	0.460833	0.437502	CTHRC1/ADM/FZD1/BMP4/SOX4/SUFU/OVOL2	7
GO:0007389	pattern specification process	21/546	472/18903	0.0341222	0.460833	0.437502	TBX6/HES6/DLL1/GDF11/DMRTA2/ETS2/DDIT3/NRARP/EFNB1/HIPK2/SIX1/PCSK5/BMP4/GPC3/NBL1/ISL1/PLD6/SUFU/MSX2/OVOL2/HOXC6	21
GO:0003148	outflow tract septum morphogenesis	3/546	25/18903	0.0343974	0.460833	0.437502	BMP4/ISL1/MSX2	3
GO:0003323	type B pancreatic cell development	3/546	25/18903	0.0343974	0.460833	0.437502	DLL1/GDF11/BMP4	3
GO:0032331	negative regulation of chondrocyte differentiation	3/546	25/18903	0.0343974	0.460833	0.437502	PTHLH/SOX9/BMP4	3
GO:0048745	smooth muscle tissue development	3/546	25/18903	0.0343974	0.460833	0.437502	SOX9/SIX1/BMP4	3
GO:2000291	regulation of myoblast proliferation	3/546	25/18903	0.0343974	0.460833	0.437502	FGFBP1/ZNF609/SIX1	3
GO:0031424	keratinization	6/546	84/18903	0.0346134	0.460833	0.437502	TGM1/SPRR1B/KRT6B/SPRR2D/IL1A/ABCA12	6
GO:0002251	organ or tissue specific immune response	4/546	43/18903	0.0349765	0.460833	0.437502	H2BC21/H2BC4/DEFB1/H2BC11	4
GO:0014003	oligodendrocyte development	4/546	43/18903	0.0349765	0.460833	0.437502	TPPP/LPAR1/B4GALT5/WASF3	4
GO:0071364	cellular response to epidermal growth factor stimulus	4/546	43/18903	0.0349765	0.460833	0.437502	SOX9/ID1/GAREM1/ZFP36L2	4
GO:0019731	antibacterial humoral response	5/546	63/18903	0.0352317	0.460833	0.437502	H2BC21/H2BC4/SPRR2A/DEFB1/H2BC11	5
GO:0030514	negative regulation of BMP signaling pathway	5/546	63/18903	0.0352317	0.460833	0.437502	HTRA1/TOB1/HIPK2/FZD1/NBL1	5
GO:0032481	positive regulation of type I interferon production	5/546	63/18903	0.0352317	0.460833	0.437502	NMB/ZCCHC3/CD14/POLR3B/ISG15	5
GO:0046173	polyol biosynthetic process	5/546	63/18903	0.0352317	0.460833	0.437502	ITPKB/ACER2/P2RY1/HRH1/P2RY6	5
GO:0060042	retina morphogenesis in camera-type eye	5/546	63/18903	0.0352317	0.460833	0.437502	ZHX2/DLL1/HIPK2/SOX9/FJX1	5
GO:0045165	cell fate commitment	14/546	282/18903	0.0352704	0.460833	0.437502	TBX6/DLL1/DMRTA2/BCL2/ETS2/SOX9/FZD7/SIX1/WNT4/BCL11B/BMP4/EYA2/ISL1/SUFU	14
GO:0003279	cardiac septum development	7/546	107/18903	0.0355163	0.460833	0.437502	MATR3/FZD1/BMP4/SOX4/ISL1/SUFU/MSX2	7
GO:0060840	artery development	7/546	107/18903	0.0355163	0.460833	0.437502	DDIT3/SLC2A10/SIX1/EFNB2/BMP4/SOX4/SUFU	7
GO:0001822	kidney development	15/546	309/18903	0.0355619	0.460833	0.437502	DLL1/NID1/GDF11/BCL2/LIF/AMER1/SOX9/SIX1/PCSK5/WNT4/EFNB2/BMP4/SOX4/GPC3/ARL3	15
GO:1901292	nucleoside phosphate catabolic process	6/546	85/18903	0.0363718	0.460833	0.437502	NUDT3/PDE4D/ENTPD1/FITM2/SUCLG2/NUDT18	6
GO:0042063	gliogenesis	15/546	310/18903	0.0364225	0.460833	0.437502	TPPP/DLL1/LPAR1/LIF/TMEM98/NAB1/SOX9/CLCF1/P2RY1/TNFRSF21/CDK5R1/ROR1/B4GALT5/SOX4/WASF3	15
GO:0014812	muscle cell migration	7/546	108/18903	0.0370742	0.460833	0.437502	SERPINE1/LPAR1/BCL2/DDIT3/SIX1/S1PR2/P2RY6	7
GO:0032526	response to retinoic acid	7/546	108/18903	0.0370742	0.460833	0.437502	GJB2/GJB3/PTK6/ACER2/CDKN2D/SOX9/FZD7	7
GO:0034728	nucleosome organization	9/546	156/18903	0.0375178	0.460833	0.437502	H3C10/H1-2/H2BC5/H2BC21/H2BC4/NAP1L5/SOX9/H2BC11/H3C6	9
GO:0090317	negative regulation of intracellular protein transport	4/546	44/18903	0.0376271	0.460833	0.437502	MDFIC/PKIA/FERMT1/SUFU	4
GO:0098727	maintenance of cell number	10/546	181/18903	0.0377518	0.460833	0.437502	ZNF358/ZHX2/DLL1/LIF/SOX9/FZD7/BICRAL/SOX4/ZFP36L2/LIG4	10
GO:0010631	epithelial cell migration	17/546	366/18903	0.0378324	0.460833	0.437502	FGFBP1/NANOS1/MMRN2/LTB4R2/S100P/FUT1/SOX9/JUN/FAT2/ID1/PKN3/FERMT1/EFNB2/BMP4/SP1/TMSB4X/VASH1	17
GO:0006063	uronic acid metabolic process	3/546	26/18903	0.0380738	0.460833	0.437502	UGT1A7/UGT1A1/UGT1A10	3
GO:0019585	glucuronate metabolic process	3/546	26/18903	0.0380738	0.460833	0.437502	UGT1A7/UGT1A1/UGT1A10	3
GO:0030318	melanocyte differentiation	3/546	26/18903	0.0380738	0.460833	0.437502	BCL2/ADAMTS20/MREG	3
GO:1900151	regulation of nuclear-transcribed mRNA catabolic process, deadenylation-dependent decay	3/546	26/18903	0.0380738	0.460833	0.437502	NANOS1/TOB1/ZFP36L2	3
GO:0002088	lens development in camera-type eye	6/546	86/18903	0.0381865	0.460833	0.437502	MAF/SIX5/HIPK2/SHROOM2/ATF4/BMP4	6
GO:0019935	cyclic-nucleotide-mediated signaling	6/546	86/18903	0.0381865	0.460833	0.437502	ADM/LPAR1/PDE4D/SOX9/ADNP/DEFB1	6
GO:0008654	phospholipid biosynthetic process	13/546	259/18903	0.038515	0.460833	0.437502	ITPKB/SOCS2/SLC44A5/TMEM38B/PGAP4/MBOAT1/SOCS7/GPAM/PMVK/FITM2/SOCS6/DOLK/SOCS1	13
GO:0003139	secondary heart field specification	2/546	11/18903	0.0385416	0.460833	0.437502	BMP4/ISL1	2
GO:0010739	positive regulation of protein kinase A signaling	2/546	11/18903	0.0385416	0.460833	0.437502	TCIM/ADRB2	2
GO:0016102	diterpenoid biosynthetic process	2/546	11/18903	0.0385416	0.460833	0.437502	DHRS9/CRABP2	2
GO:0021548	pons development	2/546	11/18903	0.0385416	0.460833	0.437502	BCL2/CDK5R1	2
GO:0031642	negative regulation of myelination	2/546	11/18903	0.0385416	0.460833	0.437502	TMEM98/TNFRSF21	2
GO:0032525	somite rostral/caudal axis specification	2/546	11/18903	0.0385416	0.460833	0.437502	TBX6/NRARP	2
GO:0033869	nucleoside bisphosphate catabolic process	2/546	11/18903	0.0385416	0.460833	0.437502	FITM2/SUCLG2	2
GO:0034031	ribonucleoside bisphosphate catabolic process	2/546	11/18903	0.0385416	0.460833	0.437502	FITM2/SUCLG2	2
GO:0034034	purine nucleoside bisphosphate catabolic process	2/546	11/18903	0.0385416	0.460833	0.437502	FITM2/SUCLG2	2
GO:0034776	response to histamine	2/546	11/18903	0.0385416	0.460833	0.437502	HRH1/AOC1	2
GO:0035581	sequestering of extracellular ligand from receptor	2/546	11/18903	0.0385416	0.460833	0.437502	LTBP1/NBL1	2
GO:0044848	biological phase	2/546	11/18903	0.0385416	0.460833	0.437502	FERMT1/MSX2	2
GO:0048262	determination of dorsal/ventral asymmetry	2/546	11/18903	0.0385416	0.460833	0.437502	DDIT3/NBL1	2
GO:0060174	limb bud formation	2/546	11/18903	0.0385416	0.460833	0.437502	SOX9/SOX4	2
GO:0060433	bronchus development	2/546	11/18903	0.0385416	0.460833	0.437502	SOX9/BMP4	2
GO:0072173	metanephric tubule morphogenesis	2/546	11/18903	0.0385416	0.460833	0.437502	SOX9/WNT4	2
GO:1904238	pericyte cell differentiation	2/546	11/18903	0.0385416	0.460833	0.437502	WNT4/BMP4	2
GO:1990440	positive regulation of transcription from RNA polymerase II promoter in response to endoplasmic reticulum stress	2/546	11/18903	0.0385416	0.460833	0.437502	DDIT3/ATF4	2
GO:2000644	regulation of receptor catabolic process	2/546	11/18903	0.0385416	0.460833	0.437502	DTX3L/MYLIP	2
GO:2000727	positive regulation of cardiac muscle cell differentiation	2/546	11/18903	0.0385416	0.460833	0.437502	EFNB2/BMP4	2
GO:0007189	adenylate cyclase-activating G protein-coupled receptor signaling pathway	9/546	157/18903	0.0388288	0.462934	0.439497	S1PR5/ADGRF4/PTHLH/ADM/ADRB2/LPAR1/PDE4D/S1PR2/GNAL	9
GO:0070997	neuron death	17/546	368/18903	0.039495	0.468677	0.444949	FOXQ1/BCL2/DDIT3/HIPK2/JUN/CLCF1/SIX1/NES/F2R/ADNP/FZD1/EFNB2/TNFRSF21/ATF4/CDK5R1/ISL1/LIG4	17
GO:0035065	regulation of histone acetylation	5/546	65/18903	0.0395365	0.468677	0.444949	SDR16C5/LIF/EID1/PWWP2B/ISL1	5
GO:0090132	epithelium migration	17/546	369/18903	0.0403458	0.473383	0.449417	FGFBP1/NANOS1/MMRN2/LTB4R2/S100P/FUT1/SOX9/JUN/FAT2/ID1/PKN3/FERMT1/EFNB2/BMP4/SP1/TMSB4X/VASH1	17
GO:0010712	regulation of collagen metabolic process	4/546	45/18903	0.0403899	0.473383	0.449417	CCN2/F2R/WNT4/BMP4	4
GO:0030501	positive regulation of bone mineralization	4/546	45/18903	0.0403899	0.473383	0.449417	ADRB2/WNT4/BMP4/ISG15	4
GO:0043620	regulation of DNA-templated transcription in response to stress	4/546	45/18903	0.0403899	0.473383	0.449417	TCIM/DDIT3/JUN/ATF4	4
GO:0048880	sensory system development	18/546	398/18903	0.0414521	0.481966	0.457566	COL8A2/ZHX2/DLL1/GDF11/BCL2/MAF/SIX5/HIPK2/SOX9/JUN/NES/SHROOM2/ATF4/FJX1/BCL11B/BMP4/ISL1/SCO2	18
GO:0031668	cellular response to extracellular stimulus	13/546	262/18903	0.041599	0.481966	0.457566	MN1/BCL2/ADNP/WNT4/ATF4/RRAGA/FOSL1/SP1/AOC1/NUAK2/CD68/DSC2/SESN3	13
GO:0033692	cellular polysaccharide biosynthetic process	5/546	66/18903	0.0418036	0.481966	0.457566	CSGALNACT2/B4GALT5/B3GNT9/PPP1R3C/B3GNT4	5
GO:0003401	axis elongation	3/546	27/18903	0.0419421	0.481966	0.457566	SOX9/SIX1/BMP4	3
GO:0042730	fibrinolysis	3/546	27/18903	0.0419421	0.481966	0.457566	SERPINB2/SERPINE1/THBD	3
GO:0072207	metanephric epithelium development	3/546	27/18903	0.0419421	0.481966	0.457566	LIF/SOX9/WNT4	3
GO:1901983	regulation of protein acetylation	6/546	88/18903	0.0419864	0.481966	0.457566	SDR16C5/LIF/EID1/PWWP2B/SOX4/ISL1	6
GO:0035270	endocrine system development	8/546	135/18903	0.0422838	0.481966	0.457566	DLL1/GDF11/SOX9/SIX1/WNT4/BMP4/SOX4/ISL1	8
GO:0042476	odontogenesis	8/546	135/18903	0.0422838	0.481966	0.457566	SERPINE1/CNNM4/ADM/HTRA1/BCL11B/BMP4/SP6/MSX2	8
GO:1900180	regulation of protein localization to nucleus	8/546	135/18903	0.0422838	0.481966	0.457566	MDFIC/LIF/TMEM98/PKIA/FERMT1/DTX3L/BMP4/SUFU	8
GO:0010837	regulation of keratinocyte proliferation	4/546	46/18903	0.0432649	0.484398	0.459874	TGM1/EFNB2/BCL11B/OVOL2	4
GO:2001239	regulation of extrinsic apoptotic signaling pathway in absence of ligand	4/546	46/18903	0.0432649	0.484398	0.459874	BCL2/IL1A/IFI6/EYA2	4
GO:0045445	myoblast differentiation	7/546	112/18903	0.0437531	0.484398	0.459874	MBNL3/DLL1/DDIT3/SOX9/BMP4/SOX4/ISL1	7
GO:0072001	renal system development	15/546	318/18903	0.0438556	0.484398	0.459874	DLL1/NID1/GDF11/BCL2/LIF/AMER1/SOX9/SIX1/PCSK5/WNT4/EFNB2/BMP4/SOX4/GPC3/ARL3	15
GO:0016051	carbohydrate biosynthetic process	11/546	212/18903	0.0444568	0.484398	0.459874	CSGALNACT2/FUT1/CHST12/P2RY1/ATF4/B4GALT5/HRH1/B3GNT9/PPP1R3C/P2RY6/B3GNT4	11
GO:0090130	tissue migration	17/546	374/18903	0.0447997	0.484398	0.459874	FGFBP1/NANOS1/MMRN2/LTB4R2/S100P/FUT1/SOX9/JUN/FAT2/ID1/PKN3/FERMT1/EFNB2/BMP4/SP1/TMSB4X/VASH1	17
GO:0002328	pro-B cell differentiation	2/546	12/18903	0.045382	0.484398	0.459874	SOX4/LIG4	2
GO:0003163	sinoatrial node development	2/546	12/18903	0.045382	0.484398	0.459874	BMP4/ISL1	2
GO:0003263	cardioblast proliferation	2/546	12/18903	0.045382	0.484398	0.459874	SIX1/ISL1	2
GO:0003264	regulation of cardioblast proliferation	2/546	12/18903	0.045382	0.484398	0.459874	SIX1/ISL1	2
GO:0003337	mesenchymal to epithelial transition involved in metanephros morphogenesis	2/546	12/18903	0.045382	0.484398	0.459874	LIF/BMP4	2
GO:0009134	nucleoside diphosphate catabolic process	2/546	12/18903	0.045382	0.484398	0.459874	ENTPD1/NUDT18	2
GO:0010635	regulation of mitochondrial fusion	2/546	12/18903	0.045382	0.484398	0.459874	VAT1/PLD6	2
GO:0014842	regulation of skeletal muscle satellite cell proliferation	2/546	12/18903	0.045382	0.484398	0.459874	SIX5/SIX1	2
GO:0033083	regulation of immature T cell proliferation	2/546	12/18903	0.045382	0.484398	0.459874	IL1A/BMP4	2
GO:0033084	regulation of immature T cell proliferation in thymus	2/546	12/18903	0.045382	0.484398	0.459874	IL1A/BMP4	2
GO:0033629	negative regulation of cell adhesion mediated by integrin	2/546	12/18903	0.045382	0.484398	0.459874	SERPINE1/ACER2	2
GO:0040015	negative regulation of multicellular organism growth	2/546	12/18903	0.045382	0.484398	0.459874	SOCS2/ADRB2	2
GO:0043951	negative regulation of cAMP-mediated signaling	2/546	12/18903	0.045382	0.484398	0.459874	LPAR1/PDE4D	2
GO:0048103	somatic stem cell division	2/546	12/18903	0.045382	0.484398	0.459874	FZD7/ZFP36L2	2
GO:0051798	positive regulation of hair follicle development	2/546	12/18903	0.045382	0.484398	0.459874	HPSE/MSX2	2
GO:0072497	mesenchymal stem cell differentiation	2/546	12/18903	0.045382	0.484398	0.459874	SOX9/FZD1	2
GO:0045766	positive regulation of angiogenesis	10/546	187/18903	0.0454251	0.484398	0.459874	SERPINE1/DLL1/ADM/FUT1/HIPK2/IL1A/DDAH1/SP1/ISL1/PDCL3	10
GO:1904018	positive regulation of vasculature development	10/546	187/18903	0.0454251	0.484398	0.459874	SERPINE1/DLL1/ADM/FUT1/HIPK2/IL1A/DDAH1/SP1/ISL1/PDCL3	10
GO:0061041	regulation of wound healing	8/546	137/18903	0.0454442	0.484398	0.459874	SERPINB2/SERPINE1/THBD/VKORC1/F2R/WNT4/FERMT1/HPSE	8
GO:0002064	epithelial cell development	11/546	213/18903	0.0457175	0.484398	0.459874	DLL1/GDF11/PDE4D/SOX9/S1PR2/IL1A/ATF4/BCL11B/HPSE/BMP4/ABCA12	11
GO:0003416	endochondral bone growth	3/546	28/18903	0.0459997	0.484398	0.459874	MMP13/SOX9/MSX2	3
GO:0035116	embryonic hindlimb morphogenesis	3/546	28/18903	0.0459997	0.484398	0.459874	BMP4/GPC3/MSX2	3
GO:0042634	regulation of hair cycle	3/546	28/18903	0.0459997	0.484398	0.459874	FERMT1/HPSE/MSX2	3
GO:0045606	positive regulation of epidermal cell differentiation	3/546	28/18903	0.0459997	0.484398	0.459874	ZBED2/BMP4/OVOL2	3
GO:0060711	labyrinthine layer development	4/546	47/18903	0.0462521	0.484596	0.460062	ADM/GJB5/OVOL2/VASH1	4
GO:0070849	response to epidermal growth factor	4/546	47/18903	0.0462521	0.484596	0.460062	SOX9/ID1/GAREM1/ZFP36L2	4
GO:0046854	phosphatidylinositol phosphate biosynthetic process	5/546	68/18903	0.046569	0.486687	0.462047	ITPKB/SOCS2/SOCS7/SOCS6/SOCS1	5
GO:0045229	external encapsulating structure organization	15/546	321/18903	0.0469022	0.488938	0.464184	TGM1/LOXL4/CTSV/CCN2/COL8A2/NID1/TMEM38B/MMP13/QSOX1/SLC2A10/ADAMTS20/SOX9/ADAMTS15/FERMT1/OLFML2A	15
GO:0001942	hair follicle development	6/546	91/18903	0.0481183	0.499968	0.474656	FOXQ1/BCL2/SOX9/FERMT1/HPSE/MSX2	6
GO:0007565	female pregnancy	10/546	189/18903	0.0482013	0.499968	0.474656	GJB2/THBD/SCGB1A1/PTHLH/ADM/BCL2/LIF/PCSK5/WNT4/FOSL1	10
GO:0021915	neural tube development	9/546	164/18903	0.0488825	0.503132	0.477659	CTHRC1/ZNF358/ADM/FZD1/MARCKS/BMP4/SOX4/SUFU/OVOL2	9
GO:0065004	protein-DNA complex assembly	12/546	242/18903	0.0491445	0.503132	0.477659	H3C10/H1-2/H2BC5/H2BC21/H2BC4/NAP1L5/SOX9/CENPW/TAF5/H2BC11/TAF3/H3C6	12
GO:0003197	endocardial cushion development	4/546	48/18903	0.0493512	0.503132	0.477659	SOX9/BMP4/ISL1/MSX2	4
GO:0006953	acute-phase response	4/546	48/18903	0.0493512	0.503132	0.477659	SAA2/UGT1A1/SAA1/IL1A	4
GO:0031641	regulation of myelination	4/546	48/18903	0.0493512	0.503132	0.477659	TPPP/TMEM98/TNFRSF21/WASF3	4
GO:0030217	T cell differentiation	14/546	296/18903	0.0493879	0.503132	0.477659	ITPKB/BCL2/TMEM98/NRARP/FZD7/IL1A/WNT4/BCL11B/BMP4/SOX4/ZFP36L2/IKZF3/LIG4/SOCS1	14
GO:0048872	homeostasis of number of cells	14/546	296/18903	0.0493879	0.503132	0.477659	ITPKB/TSC22D3/BCL2/SPRR2A/HIPK2/SOX9/FAM210B/HCAR2/F2R/GPAM/BMP4/SOX4/ZBTB7A/ISG15	14
GO:0001958	endochondral ossification	3/546	29/18903	0.0502436	0.503132	0.477659	MMP13/NAB1/BMP4	3
GO:0007263	nitric oxide mediated signal transduction	3/546	29/18903	0.0502436	0.503132	0.477659	DDAH1/RASD1/NOS1AP	3
GO:0036075	replacement ossification	3/546	29/18903	0.0502436	0.503132	0.477659	MMP13/NAB1/BMP4	3
GO:0048873	homeostasis of number of cells within a tissue	3/546	29/18903	0.0502436	0.503132	0.477659	BCL2/SOX9/F2R	3
GO:0060037	pharyngeal system development	3/546	29/18903	0.0502436	0.503132	0.477659	SIX1/BMP4/ISL1	3
GO:0090025	regulation of monocyte chemotaxis	3/546	29/18903	0.0502436	0.503132	0.477659	SERPINE1/S100A7/NBL1	3
GO:0031960	response to corticosteroid	9/546	165/18903	0.0504467	0.503132	0.477659	GJB2/CCN2/SCGB1A1/UGT1A1/ADM/BCL2/FOSL1/ZFP36L2/ISL1	9
GO:0030323	respiratory tube development	10/546	191/18903	0.0510893	0.503132	0.477659	CCN2/TMEM38B/LIF/SOX9/PCSK5/MAN1A2/BMP4/NKIRAS1/ABCA12/GPC3	10
GO:0009615	response to virus	18/546	409/18903	0.0514745	0.503132	0.477659	IRAK3/AIM2/IFIT3/TBKBP1/NMB/OASL/BCL2/HTRA1/ZCCHC3/GPAM/IFIT1/DTX3L/IFI6/IFIT2/FOSL1/POLR3B/ISG15/PDE12	18
GO:0003044	regulation of systemic arterial blood pressure mediated by a chemical signal	4/546	49/18903	0.052562	0.503132	0.477659	ADRB2/PDE4D/F2R/PCSK5	4
GO:0033628	regulation of cell adhesion mediated by integrin	4/546	49/18903	0.052562	0.503132	0.477659	SERPINE1/LIF/ACER2/FERMT1	4
GO:0043114	regulation of vascular permeability	4/546	49/18903	0.052562	0.503132	0.477659	ADM/BDKRB2/DDAH1/HRH1	4
GO:0003334	keratinocyte development	2/546	13/18903	0.0526293	0.503132	0.477659	BCL11B/ABCA12	2
GO:0007501	mesodermal cell fate specification	2/546	13/18903	0.0526293	0.503132	0.477659	TBX6/EYA2	2
GO:0021978	telencephalon regionalization	2/546	13/18903	0.0526293	0.503132	0.477659	DMRTA2/BMP4	2
GO:0033690	positive regulation of osteoblast proliferation	2/546	13/18903	0.0526293	0.503132	0.477659	CTHRC1/HPSE	2
GO:0045605	negative regulation of epidermal cell differentiation	2/546	13/18903	0.0526293	0.503132	0.477659	DLL1/MSX2	2
GO:0045683	negative regulation of epidermis development	2/546	13/18903	0.0526293	0.503132	0.477659	DLL1/MSX2	2
GO:0051918	negative regulation of fibrinolysis	2/546	13/18903	0.0526293	0.503132	0.477659	SERPINE1/THBD	2
GO:0060707	trophoblast giant cell differentiation	2/546	13/18903	0.0526293	0.503132	0.477659	LIF/GJB5	2
GO:0070243	regulation of thymocyte apoptotic process	2/546	13/18903	0.0526293	0.503132	0.477659	BCL11B/BMP4	2
GO:0090177	establishment of planar polarity involved in neural tube closure	2/546	13/18903	0.0526293	0.503132	0.477659	CTHRC1/FZD1	2
GO:1900115	extracellular regulation of signal transduction	2/546	13/18903	0.0526293	0.503132	0.477659	LTBP1/NBL1	2
GO:1900116	extracellular negative regulation of signal transduction	2/546	13/18903	0.0526293	0.503132	0.477659	LTBP1/NBL1	2
GO:1905939	regulation of gonad development	2/546	13/18903	0.0526293	0.503132	0.477659	SOX9/WNT4	2
GO:1990253	cellular response to leucine starvation	2/546	13/18903	0.0526293	0.503132	0.477659	ATF4/SESN3	2
GO:2001053	regulation of mesenchymal cell apoptotic process	2/546	13/18903	0.0526293	0.503132	0.477659	SOX9/MSX2	2
GO:0090596	sensory organ morphogenesis	13/546	272/18903	0.0531266	0.505597	0.48	CTHRC1/COL8A2/ZHX2/DLL1/GDF11/BCL2/HIPK2/SOX9/SIX1/SHROOM2/ATF4/FJX1/BMP4	13
GO:0021782	glial cell development	7/546	117/18903	0.0531309	0.505597	0.48	TPPP/DLL1/LPAR1/ROR1/B4GALT5/SOX4/WASF3	7
GO:0035107	appendage morphogenesis	8/546	142/18903	0.0540103	0.507282	0.4816	ZNF358/CRABP2/SOX9/PCSK5/BMP4/SOX4/GPC3/MSX2	8
GO:0035108	limb morphogenesis	8/546	142/18903	0.0540103	0.507282	0.4816	ZNF358/CRABP2/SOX9/PCSK5/BMP4/SOX4/GPC3/MSX2	8
GO:0042552	myelination	8/546	142/18903	0.0540103	0.507282	0.4816	TPPP/MALL/LPAR1/TMEM98/NAB1/TNFRSF21/B4GALT5/WASF3	8
GO:0051384	response to glucocorticoid	8/546	142/18903	0.0540103	0.507282	0.4816	GJB2/SCGB1A1/UGT1A1/ADM/BCL2/FOSL1/ZFP36L2/ISL1	8
GO:0048839	inner ear development	10/546	193/18903	0.0540903	0.507282	0.4816	GJB2/CTHRC1/CEBPD/DLL1/MAF/SOX9/SIX1/CCNA2/ROR1/BMP4	10
GO:0008209	androgen metabolic process	3/546	30/18903	0.0546709	0.507282	0.4816	DHRS9/ADM/WNT4	3
GO:0008299	isoprenoid biosynthetic process	3/546	30/18903	0.0546709	0.507282	0.4816	DHRS9/CRABP2/PMVK	3
GO:0010464	regulation of mesenchymal cell proliferation	3/546	30/18903	0.0546709	0.507282	0.4816	SOX9/SIX1/BMP4	3
GO:0021522	spinal cord motor neuron differentiation	3/546	30/18903	0.0546709	0.507282	0.4816	SOX4/ISL1/SUFU	3
GO:0045940	positive regulation of steroid metabolic process	3/546	30/18903	0.0546709	0.507282	0.4816	ADM/IL1A/WNT4	3
GO:0022404	molting cycle process	6/546	94/18903	0.0547752	0.507282	0.4816	FOXQ1/BCL2/SOX9/FERMT1/HPSE/MSX2	6
GO:0022405	hair cycle process	6/546	94/18903	0.0547752	0.507282	0.4816	FOXQ1/BCL2/SOX9/FERMT1/HPSE/MSX2	6
GO:0019751	polyol metabolic process	7/546	118/18903	0.0551463	0.509581	0.483783	NUDT3/ITPKB/ACER2/SGPP2/P2RY1/HRH1/P2RY6	7
GO:0000959	mitochondrial RNA metabolic process	4/546	50/18903	0.0558838	0.512969	0.486999	PRORP/MRPL12/SLC25A33/PDE12	4
GO:0032964	collagen biosynthetic process	4/546	50/18903	0.0558838	0.512969	0.486999	CCN2/F2R/WNT4/BMP4	4
GO:0090102	cochlea development	4/546	50/18903	0.0558838	0.512969	0.486999	CTHRC1/SOX9/SIX1/CCNA2	4
GO:0060411	cardiac septum morphogenesis	5/546	72/18903	0.0570296	0.520825	0.494457	FZD1/BMP4/SOX4/ISL1/MSX2	5
GO:0014909	smooth muscle cell migration	6/546	95/18903	0.0571118	0.520825	0.494457	SERPINE1/LPAR1/BCL2/DDIT3/S1PR2/P2RY6	6
GO:0015718	monocarboxylic acid transport	7/546	119/18903	0.0572087	0.520825	0.494457	SLC22A3/ABCG2/NMB/SLC16A2/IL1A/BDKRB2/SLC5A12	7
GO:0007272	ensheathment of neurons	8/546	144/18903	0.0577072	0.520825	0.494457	TPPP/MALL/LPAR1/TMEM98/NAB1/TNFRSF21/B4GALT5/WASF3	8
GO:0008366	axon ensheathment	8/546	144/18903	0.0577072	0.520825	0.494457	TPPP/MALL/LPAR1/TMEM98/NAB1/TNFRSF21/B4GALT5/WASF3	8
GO:0001654	eye development	17/546	388/18903	0.0591184	0.520825	0.494457	COL8A2/ZHX2/DLL1/GDF11/BCL2/MAF/SIX5/HIPK2/SOX9/JUN/NES/SHROOM2/ATF4/FJX1/BCL11B/BMP4/SCO2	17
GO:0001945	lymph vessel development	3/546	31/18903	0.0592778	0.520825	0.494457	TMEM204/EFNB2/VASH1	3
GO:0003309	type B pancreatic cell differentiation	3/546	31/18903	0.0592778	0.520825	0.494457	DLL1/GDF11/BMP4	3
GO:0031365	N-terminal protein amino acid modification	3/546	31/18903	0.0592778	0.520825	0.494457	PDF/NAA80/SOX4	3
GO:0098868	bone growth	3/546	31/18903	0.0592778	0.520825	0.494457	MMP13/SOX9/MSX2	3
GO:0019083	viral transcription	4/546	51/18903	0.0593161	0.520825	0.494457	MDFIC/JUN/HEXIM1/SP1	4
GO:0003073	regulation of systemic arterial blood pressure	6/546	96/18903	0.0595074	0.520825	0.494457	ADM/ADRB2/PDE4D/F2R/PCSK5/DDAH1	6
GO:0000271	polysaccharide biosynthetic process	5/546	73/18903	0.0598388	0.520825	0.494457	CSGALNACT2/B4GALT5/B3GNT9/PPP1R3C/B3GNT4	5
GO:0002067	glandular epithelial cell differentiation	5/546	73/18903	0.0598388	0.520825	0.494457	DLL1/GDF11/SOX9/WNT4/BMP4	5
GO:0045665	negative regulation of neuron differentiation	5/546	73/18903	0.0598388	0.520825	0.494457	ZHX2/DLL1/GDF11/SOX9/ISL1	5
GO:0061035	regulation of cartilage development	5/546	73/18903	0.0598388	0.520825	0.494457	CCN2/PTHLH/MAF/SOX9/BMP4	5
GO:0071695	anatomical structure maturation	12/546	250/18903	0.0599024	0.520825	0.494457	TBX6/GDF11/BCL2/DDIT3/FAM210B/FERMT1/DEFB1/CDK5R1/B4GALT5/ZBTB7A/PLD6/MSX2	12
GO:0006563	L-serine metabolic process	2/546	14/18903	0.0602546	0.520825	0.494457	SDSL/PSAT1	2
GO:0014841	skeletal muscle satellite cell proliferation	2/546	14/18903	0.0602546	0.520825	0.494457	SIX5/SIX1	2
GO:0015697	quaternary ammonium group transport	2/546	14/18903	0.0602546	0.520825	0.494457	SLC22A3/SLC6A14	2
GO:0043374	CD8-positive, alpha-beta T cell differentiation	2/546	14/18903	0.0602546	0.520825	0.494457	BCL2/SOCS1	2
GO:0048070	regulation of developmental pigmentation	2/546	14/18903	0.0602546	0.520825	0.494457	BCL2/ADAMTS20	2
GO:0048711	positive regulation of astrocyte differentiation	2/546	14/18903	0.0602546	0.520825	0.494457	LIF/CLCF1	2
GO:0060009	Sertoli cell development	2/546	14/18903	0.0602546	0.520825	0.494457	SOX9/IL1A	2
GO:0070278	extracellular matrix constituent secretion	2/546	14/18903	0.0602546	0.520825	0.494457	CCN2/TMEM38B	2
GO:0120305	regulation of pigmentation	2/546	14/18903	0.0602546	0.520825	0.494457	BCL2/ADAMTS20	2
GO:1905208	negative regulation of cardiocyte differentiation	2/546	14/18903	0.0602546	0.520825	0.494457	DLL1/FZD7	2
GO:2000288	positive regulation of myoblast proliferation	2/546	14/18903	0.0602546	0.520825	0.494457	FGFBP1/SIX1	2
GO:0002831	regulation of response to biotic stimulus	16/546	361/18903	0.0605361	0.522171	0.495735	IRAK3/AIM2/OASL/MMRN2/USP18/SERPINB9/HTRA1/MATR3/ZCCHC3/CD14/IFIT1/DTX3L/HEXIM1/POLR3B/ISG15/SOCS1	16
GO:0045446	endothelial cell differentiation	7/546	121/18903	0.0614752	0.529171	0.502381	DLL1/PDE4D/ID1/S1PR2/FZD1/HPSE/BMP4	7
GO:0007259	receptor signaling pathway via JAK-STAT	9/546	172/18903	0.0623177	0.533329	0.506328	SOCS2/PTK6/LIF/CLCF1/F2R/CDK5R1/SOCS6/ISL1/SOCS1	9
GO:0001736	establishment of planar polarity	5/546	74/18903	0.0627255	0.533329	0.506328	CTHRC1/FZD7/FZD1/ROR1/GPC3	5
GO:0003281	ventricular septum development	5/546	74/18903	0.0627255	0.533329	0.506328	MATR3/FZD1/BMP4/SOX4/SUFU	5
GO:0007164	establishment of tissue polarity	5/546	74/18903	0.0627255	0.533329	0.506328	CTHRC1/FZD7/FZD1/ROR1/GPC3	5
GO:2000628	regulation of miRNA metabolic process	5/546	74/18903	0.0627255	0.533329	0.506328	SOX9/JUN/LIN28B/BMP4/FOSL1	5
GO:0007596	blood coagulation	11/546	225/18903	0.0627792	0.533329	0.506328	SERPINB2/SERPINE1/THBD/VKORC1/SAA1/ENTPD1/CLIC1/F2R/P2RY1/HPSE/PAPSS2	11
GO:1902930	regulation of alcohol biosynthetic process	4/546	52/18903	0.062858	0.533329	0.506328	P2RY1/WNT4/HRH1/P2RY6	4
GO:0030278	regulation of ossification	7/546	122/18903	0.0636795	0.533711	0.506691	KREMEN2/ADRB2/BCL2/SOX9/WNT4/BMP4/ISG15	7
GO:0150063	visual system development	17/546	392/18903	0.0637315	0.533711	0.506691	COL8A2/ZHX2/DLL1/GDF11/BCL2/MAF/SIX5/HIPK2/SOX9/JUN/NES/SHROOM2/ATF4/FJX1/BCL11B/BMP4/SCO2	17
GO:0006516	glycoprotein catabolic process	3/546	32/18903	0.0640608	0.533711	0.506691	MAN1A1/FBXO6/HPSE	3
GO:0033198	response to ATP	3/546	32/18903	0.0640608	0.533711	0.506691	PDXP/P2RY2/P2RY1	3
GO:0035115	embryonic forelimb morphogenesis	3/546	32/18903	0.0640608	0.533711	0.506691	ZNF358/CRABP2/MSX2	3
GO:0040020	regulation of meiotic nuclear division	3/546	32/18903	0.0640608	0.533711	0.506691	LIF/WNT4/MSX2	3
GO:0051482	positive regulation of cytosolic calcium ion concentration involved in phospholipase C-activating G protein-coupled signaling pathway	3/546	32/18903	0.0640608	0.533711	0.506691	LPAR1/F2R/GPR20	3
GO:0060674	placenta blood vessel development	3/546	32/18903	0.0640608	0.533711	0.506691	FOSL1/OVOL2/VASH1	3
GO:0061037	negative regulation of cartilage development	3/546	32/18903	0.0640608	0.533711	0.506691	PTHLH/SOX9/BMP4	3
GO:0014020	primary neural tube formation	6/546	98/18903	0.0644757	0.536092	0.508951	CTHRC1/ADM/FZD1/BMP4/SUFU/OVOL2	6
GO:0048146	positive regulation of fibroblast proliferation	4/546	53/18903	0.0665087	0.543352	0.515844	LIF/JUN/CCNA2/LIG4	4
GO:2001237	negative regulation of extrinsic apoptotic signaling pathway	6/546	99/18903	0.0670485	0.543352	0.515844	SERPINE1/BCL2/IL1A/IFI6/BMP4/EYA2	6
GO:0009267	cellular response to starvation	9/546	175/18903	0.0679066	0.543352	0.515844	BCL2/WNT4/ATF4/RRAGA/SP1/AOC1/NUAK2/DSC2/SESN3	9
GO:0003376	sphingosine-1-phosphate receptor signaling pathway	2/546	15/18903	0.0682298	0.543352	0.515844	S1PR5/S1PR2	2
GO:0010889	regulation of sequestering of triglyceride	2/546	15/18903	0.0682298	0.543352	0.515844	OSBPL11/FITM2	2
GO:0014029	neural crest formation	2/546	15/18903	0.0682298	0.543352	0.515844	SOX9/KBTBD8	2
GO:0014857	regulation of skeletal muscle cell proliferation	2/546	15/18903	0.0682298	0.543352	0.515844	SIX5/SIX1	2
GO:0032352	positive regulation of hormone metabolic process	2/546	15/18903	0.0682298	0.543352	0.515844	ADM/WNT4	2
GO:0033689	negative regulation of osteoblast proliferation	2/546	15/18903	0.0682298	0.543352	0.515844	MN1/BCL2	2
GO:0042994	cytoplasmic sequestering of transcription factor	2/546	15/18903	0.0682298	0.543352	0.515844	TMSB4X/SUFU	2
GO:0043129	surfactant homeostasis	2/546	15/18903	0.0682298	0.543352	0.515844	NKIRAS1/ABCA12	2
GO:0046479	glycosphingolipid catabolic process	2/546	15/18903	0.0682298	0.543352	0.515844	NAGA/NEU3	2
GO:0048820	hair follicle maturation	2/546	15/18903	0.0682298	0.543352	0.515844	FERMT1/MSX2	2
GO:0060413	atrial septum morphogenesis	2/546	15/18903	0.0682298	0.543352	0.515844	SOX4/ISL1	2
GO:0071599	otic vesicle development	2/546	15/18903	0.0682298	0.543352	0.515844	SOX9/SIX1	2
GO:0072075	metanephric mesenchyme development	2/546	15/18903	0.0682298	0.543352	0.515844	SIX1/WNT4	2
GO:0072283	metanephric renal vesicle morphogenesis	2/546	15/18903	0.0682298	0.543352	0.515844	LIF/BMP4	2
GO:0072498	embryonic skeletal joint development	2/546	15/18903	0.0682298	0.543352	0.515844	SLC2A10/BMP4	2
GO:0097152	mesenchymal cell apoptotic process	2/546	15/18903	0.0682298	0.543352	0.515844	SOX9/MSX2	2
GO:0032496	response to lipopolysaccharide	15/546	339/18903	0.0683359	0.543352	0.515844	GJB2/SERPINE1/THBD/IRAK3/IRAK2/SCGB1A1/UGT1A1/ADM/JUND/F2R/S100A7/IL1A/CD14/EFNB2/CD68	15
GO:0009166	nucleotide catabolic process	5/546	76/18903	0.0687303	0.543352	0.515844	NUDT3/PDE4D/FITM2/SUCLG2/NUDT18	5
GO:0009880	embryonic pattern specification	5/546	76/18903	0.0687303	0.543352	0.515844	TBX6/DLL1/NRARP/EFNB1/PLD6	5
GO:0001881	receptor recycling	3/546	33/18903	0.0690158	0.543352	0.515844	PHETA2/TBC1D16/EHD3	3
GO:0002063	chondrocyte development	3/546	33/18903	0.0690158	0.543352	0.515844	PTHLH/SOX9/MSX2	3
GO:0030511	positive regulation of transforming growth factor beta receptor signaling pathway	3/546	33/18903	0.0690158	0.543352	0.515844	SLC2A10/HIPK2/FERMT1	3
GO:0033032	regulation of myeloid cell apoptotic process	3/546	33/18903	0.0690158	0.543352	0.515844	ITPKB/BCL2/HCAR2	3
GO:0045684	positive regulation of epidermis development	3/546	33/18903	0.0690158	0.543352	0.515844	ZBED2/BMP4/OVOL2	3
GO:1903846	positive regulation of cellular response to transforming growth factor beta stimulus	3/546	33/18903	0.0690158	0.543352	0.515844	SLC2A10/HIPK2/FERMT1	3
GO:0001776	leukocyte homeostasis	6/546	100/18903	0.0696803	0.546594	0.518922	ITPKB/TSC22D3/BCL2/HCAR2/F2R/GPAM	6
GO:0043010	camera-type eye development	15/546	340/18903	0.0696911	0.546594	0.518922	COL8A2/ZHX2/DLL1/GDF11/MAF/SIX5/HIPK2/SOX9/JUN/NES/SHROOM2/ATF4/FJX1/BCL11B/BMP4	15
GO:0042149	cellular response to glucose starvation	4/546	54/18903	0.0702672	0.547338	0.519628	BCL2/ATF4/NUAK2/SESN3	4
GO:0042572	retinol metabolic process	4/546	54/18903	0.0702672	0.547338	0.519628	DHRS9/CEL/SDR16C5/AKR1B15	4
GO:0045778	positive regulation of ossification	4/546	54/18903	0.0702672	0.547338	0.519628	ADRB2/WNT4/BMP4/ISG15	4
GO:0031589	cell-substrate adhesion	16/546	369/18903	0.0705612	0.547338	0.519628	CCN2/SERPINE1/CEACAM6/NID1/BCL2/ACER2/MSLN/FUT1/FAT2/FZD7/ID1/WNT4/FERMT1/THSD1/HPSE/EPDR1	16
GO:0001952	regulation of cell-matrix adhesion	7/546	125/18903	0.0705775	0.547338	0.519628	SERPINE1/CEACAM6/BCL2/ACER2/FUT1/WNT4/FERMT1	7
GO:0019730	antimicrobial humoral response	7/546	125/18903	0.0705775	0.547338	0.519628	CXCL14/H2BC21/H2BC4/SPRR2A/S100A7/DEFB1/H2BC11	7
GO:0050817	coagulation	11/546	230/18903	0.0709736	0.549383	0.521569	SERPINB2/SERPINE1/THBD/VKORC1/SAA1/ENTPD1/CLIC1/F2R/P2RY1/HPSE/PAPSS2	11
GO:0060485	mesenchyme development	14/546	313/18903	0.0712818	0.550742	0.522859	SERPINB3/VASN/BCL2/AMER1/EFNB1/SOX9/KBTBD8/SIX1/WNT4/BMP4/ISL1/ZNF703/MSX2/OVOL2	14
GO:1903036	positive regulation of response to wounding	5/546	77/18903	0.071848	0.554084	0.526032	SERPINE1/THBD/F2R/FERMT1/HPSE	5
GO:0003007	heart morphogenesis	12/546	258/18903	0.0721238	0.555179	0.527072	TBX6/DLL1/SOX9/JUN/SIX1/FZD1/BMP4/SOX4/ISL1/SUFU/MSX2/OVOL2	12
GO:0007599	hemostasis	11/546	231/18903	0.0726908	0.557475	0.529252	SERPINB2/SERPINE1/THBD/VKORC1/SAA1/ENTPD1/CLIC1/F2R/P2RY1/HPSE/PAPSS2	11
GO:0031669	cellular response to nutrient levels	11/546	231/18903	0.0726908	0.557475	0.529252	MN1/BCL2/WNT4/ATF4/RRAGA/SP1/AOC1/NUAK2/CD68/DSC2/SESN3	11
GO:0003231	cardiac ventricle development	7/546	126/18903	0.0729719	0.55757	0.529342	MATR3/FZD1/TMEM65/BMP4/SOX4/ISL1/SUFU	7
GO:0032411	positive regulation of transporter activity	7/546	126/18903	0.0729719	0.55757	0.529342	ADRB2/HSPA2/TMSB4X/EHD3/P2RY6/KCTD7/NOS1AP	7
GO:0048736	appendage development	9/546	178/18903	0.0738004	0.558261	0.529998	KREMEN2/ZNF358/CRABP2/SOX9/PCSK5/BMP4/SOX4/GPC3/MSX2	9
GO:0060173	limb development	9/546	178/18903	0.0738004	0.558261	0.529998	KREMEN2/ZNF358/CRABP2/SOX9/PCSK5/BMP4/SOX4/GPC3/MSX2	9
GO:0002043	blood vessel endothelial cell proliferation involved in sprouting angiogenesis	4/546	55/18903	0.0741323	0.558261	0.529998	FGFBP1/MMRN2/NRARP/BMP4	4
GO:0071385	cellular response to glucocorticoid stimulus	4/546	55/18903	0.0741323	0.558261	0.529998	GJB2/UGT1A1/ZFP36L2/ISL1	4
GO:0035025	positive regulation of Rho protein signal transduction	3/546	34/18903	0.0741388	0.558261	0.529998	LPAR1/F2R/GPR20	3
GO:0035590	purinergic nucleotide receptor signaling pathway	3/546	34/18903	0.0741388	0.558261	0.529998	P2RY2/P2RY1/P2RY6	3
GO:0048333	mesodermal cell differentiation	3/546	34/18903	0.0741388	0.558261	0.529998	TBX6/BMP4/EYA2	3
GO:0051450	myoblast proliferation	3/546	34/18903	0.0741388	0.558261	0.529998	FGFBP1/ZNF609/SIX1	3
GO:0034637	cellular carbohydrate biosynthetic process	5/546	78/18903	0.075042	0.559995	0.531644	CSGALNACT2/B4GALT5/B3GNT9/PPP1R3C/B3GNT4	5
GO:0055117	regulation of cardiac muscle contraction	5/546	78/18903	0.075042	0.559995	0.531644	CCN2/TMEM38B/PDE4D/DSC2/EHD3	5
GO:0060348	bone development	11/546	233/18903	0.0762041	0.559995	0.531644	VKORC1/TMEM38B/MMP13/AMER1/WASF2/NAB1/SOX9/BMP4/PAPSS2/TRIM45/MSX2	11
GO:0006878	cellular copper ion homeostasis	2/546	16/18903	0.0765287	0.559995	0.531644	ANKRD9/SCO2	2
GO:0007028	cytoplasm organization	2/546	16/18903	0.0765287	0.559995	0.531644	FOSL1/PLD6	2
GO:0010820	positive regulation of T cell chemotaxis	2/546	16/18903	0.0765287	0.559995	0.531644	S100A7/TMEM102	2
GO:0018146	keratan sulfate biosynthetic process	2/546	16/18903	0.0765287	0.559995	0.531644	B4GAT1/B3GNT4	2
GO:0031054	pre-miRNA processing	2/546	16/18903	0.0765287	0.559995	0.531644	AGO1/LIN28B	2
GO:0034349	glial cell apoptotic process	2/546	16/18903	0.0765287	0.559995	0.531644	DLL1/TNFRSF21	2
GO:0042249	establishment of planar polarity of embryonic epithelium	2/546	16/18903	0.0765287	0.559995	0.531644	CTHRC1/FZD1	2
GO:0042448	progesterone metabolic process	2/546	16/18903	0.0765287	0.559995	0.531644	DHRS9/ADM	2
GO:0043249	erythrocyte maturation	2/546	16/18903	0.0765287	0.559995	0.531644	FAM210B/ZBTB7A	2
GO:0043508	negative regulation of JUN kinase activity	2/546	16/18903	0.0765287	0.559995	0.531644	SERPINB3/DUSP16	2
GO:0045836	positive regulation of meiotic nuclear division	2/546	16/18903	0.0765287	0.559995	0.531644	WNT4/MSX2	2
GO:0051044	positive regulation of membrane protein ectodomain proteolysis	2/546	16/18903	0.0765287	0.559995	0.531644	SNX9/SNX33	2
GO:0051127	positive regulation of actin nucleation	2/546	16/18903	0.0765287	0.559995	0.531644	WASF2/WASF3	2
GO:0006520	cellular amino acid metabolic process	13/546	289/18903	0.0773897	0.563563	0.535032	DHFR2/SLC16A2/MARS2/SDSL/ATF4/ADI1/DDAH1/HPDL/AGMAT/FARSB/GMPS/PSAT1/HNMT	13
GO:0046683	response to organophosphorus	7/546	128/18903	0.0779034	0.563563	0.535032	THBD/LPAR1/PDXP/P2RY2/P2RY1/FOSL1/P2RY6	7
GO:0070167	regulation of biomineral tissue development	6/546	103/18903	0.077929	0.563563	0.535032	ADRB2/SOX9/WNT4/ATF4/BMP4/ISG15	6
GO:0001954	positive regulation of cell-matrix adhesion	4/546	56/18903	0.0781029	0.563563	0.535032	CEACAM6/FUT1/WNT4/FERMT1	4
GO:0010718	positive regulation of epithelial to mesenchymal transition	4/546	56/18903	0.0781029	0.563563	0.535032	SERPINB3/BMP4/ISL1/ZNF703	4
GO:0015695	organic cation transport	4/546	56/18903	0.0781029	0.563563	0.535032	SLC22A3/SLC44A5/P2RY1/SLC6A14	4
GO:0043331	response to dsRNA	4/546	56/18903	0.0781029	0.563563	0.535032	IRAK3/ZCCHC3/IFIT1/PDE12	4
GO:0043551	regulation of phosphatidylinositol 3-kinase activity	4/546	56/18903	0.0781029	0.563563	0.535032	SOCS2/SOCS7/SOCS6/SOCS1	4
GO:0003407	neural retina development	5/546	79/18903	0.0783119	0.56409	0.535532	ZHX2/GDF11/HIPK2/SOX9/FJX1	5
GO:0030198	extracellular matrix organization	14/546	318/18903	0.0787724	0.566424	0.537747	LOXL4/CTSV/CCN2/COL8A2/NID1/TMEM38B/MMP13/QSOX1/SLC2A10/ADAMTS20/SOX9/ADAMTS15/FERMT1/OLFML2A	14
GO:0035137	hindlimb morphogenesis	3/546	35/18903	0.0794253	0.569146	0.540331	BMP4/GPC3/MSX2	3
GO:0060914	heart formation	3/546	35/18903	0.0794253	0.569146	0.540331	SIX1/BMP4/ISL1	3
GO:0043062	extracellular structure organization	14/546	319/18903	0.0803292	0.574631	0.545539	LOXL4/CTSV/CCN2/COL8A2/NID1/TMEM38B/MMP13/QSOX1/SLC2A10/ADAMTS20/SOX9/ADAMTS15/FERMT1/OLFML2A	14
GO:1903522	regulation of blood circulation	12/546	263/18903	0.0805242	0.575034	0.545922	CCN2/ADM/TMEM38B/PDE4D/F2R/TMEM65/BDKRB2/HRH1/ISL1/DSC2/EHD3/NOS1AP	12
GO:0042440	pigment metabolic process	5/546	80/18903	0.0816571	0.578995	0.549682	UGT1A7/UGT1A1/BCL2/UGT1A10/TMEM14A	5
GO:2001259	positive regulation of cation channel activity	5/546	80/18903	0.0816571	0.578995	0.549682	ADRB2/TMSB4X/EHD3/P2RY6/NOS1AP	5
GO:0044703	multi-organism reproductive process	10/546	209/18903	0.0822879	0.578995	0.549682	GJB2/THBD/SCGB1A1/PTHLH/ADM/BCL2/LIF/PCSK5/WNT4/FOSL1	10
GO:0045732	positive regulation of protein catabolic process	10/546	209/18903	0.0822879	0.578995	0.549682	AMER1/SOX9/SNX9/SEC22B/RNF19B/SNX33/GPC3/RNF144B/MYLIP/BAG2	10
GO:0006664	glycolipid metabolic process	6/546	105/18903	0.083721	0.578995	0.549682	NAGA/PGAP4/FUCA1/GLTP/NEU3/B4GALT5	6
GO:0110149	regulation of biomineralization	6/546	105/18903	0.083721	0.578995	0.549682	ADRB2/SOX9/WNT4/ATF4/BMP4/ISG15	6
GO:0001936	regulation of endothelial cell proliferation	9/546	183/18903	0.0843042	0.578995	0.549682	FGFBP1/MMRN2/NRARP/FUT1/JUN/BMP4/SP1/PDCL3/VASH1	9
GO:0097696	receptor signaling pathway via STAT	9/546	183/18903	0.0843042	0.578995	0.549682	SOCS2/PTK6/LIF/CLCF1/F2R/CDK5R1/SOCS6/ISL1/SOCS1	9
GO:0018149	peptide cross-linking	3/546	36/18903	0.0848708	0.578995	0.549682	TGM1/SPRR1B/CSTA	3
GO:0031646	positive regulation of nervous system process	3/546	36/18903	0.0848708	0.578995	0.549682	TPPP/UNC13B/WASF3	3
GO:0035909	aorta morphogenesis	3/546	36/18903	0.0848708	0.578995	0.549682	SIX1/EFNB2/SOX4	3
GO:0043243	positive regulation of protein-containing complex disassembly	3/546	36/18903	0.0848708	0.578995	0.549682	ADRB2/PDXP/NES	3
GO:0097345	mitochondrial outer membrane permeabilization	3/546	36/18903	0.0848708	0.578995	0.549682	TMEM14A/EYA2/TMEM102	3
GO:0001991	regulation of systemic arterial blood pressure by circulatory renin-angiotensin	2/546	17/18903	0.0851258	0.578995	0.549682	F2R/PCSK5	2
GO:0007000	nucleolus organization	2/546	17/18903	0.0851258	0.578995	0.549682	PHF2/BEND3	2
GO:0010566	regulation of ketone biosynthetic process	2/546	17/18903	0.0851258	0.578995	0.549682	ADM/WNT4	2
GO:0010819	regulation of T cell chemotaxis	2/546	17/18903	0.0851258	0.578995	0.549682	S100A7/TMEM102	2
GO:0016114	terpenoid biosynthetic process	2/546	17/18903	0.0851258	0.578995	0.549682	DHRS9/CRABP2	2
GO:0031649	heat generation	2/546	17/18903	0.0851258	0.578995	0.549682	ADRB2/IL1A	2
GO:0035627	ceramide transport	2/546	17/18903	0.0851258	0.578995	0.549682	GLTP/ABCA12	2
GO:0035720	intraciliary anterograde transport	2/546	17/18903	0.0851258	0.578995	0.549682	CILK1/TTC30B	2
GO:0036065	fucosylation	2/546	17/18903	0.0851258	0.578995	0.549682	FUT1/SLC35C1	2
GO:0042481	regulation of odontogenesis	2/546	17/18903	0.0851258	0.578995	0.549682	BMP4/SP6	2
GO:0043923	positive regulation by host of viral transcription	2/546	17/18903	0.0851258	0.578995	0.549682	JUN/SP1	2
GO:0045217	cell-cell junction maintenance	2/546	17/18903	0.0851258	0.578995	0.549682	CD177/F2R	2
GO:0048791	calcium ion-regulated exocytosis of neurotransmitter	2/546	17/18903	0.0851258	0.578995	0.549682	UNC13B/RIMS3	2
GO:0048875	chemical homeostasis within a tissue	2/546	17/18903	0.0851258	0.578995	0.549682	NKIRAS1/ABCA12	2
GO:0090594	inflammatory response to wounding	2/546	17/18903	0.0851258	0.578995	0.549682	F2R/IL1A	2
GO:1903358	regulation of Golgi organization	2/546	17/18903	0.0851258	0.578995	0.549682	RAB33B/EHD3	2
GO:0048754	branching morphogenesis of an epithelial tube	8/546	157/18903	0.0855834	0.581155	0.551732	BCL2/NRARP/SOX9/SIX1/WNT4/BMP4/GPC3/MSX2	8
GO:0060541	respiratory system development	10/546	211/18903	0.0863458	0.583528	0.553986	CCN2/TMEM38B/LIF/SOX9/SIX1/MAN1A2/BMP4/NKIRAS1/ABCA12/GPC3	10
GO:0060350	endochondral bone morphogenesis	4/546	58/18903	0.0863549	0.583528	0.553986	MMP13/NAB1/SOX9/BMP4	4
GO:0061005	cell differentiation involved in kidney development	4/546	58/18903	0.0863549	0.583528	0.553986	LIF/AMER1/WNT4/BMP4	4
GO:0046700	heterocycle catabolic process	19/546	468/18903	0.0866746	0.583986	0.55442	NUDT3/NANOS1/SCGB1A1/ZHX2/UGT1A1/PDE4D/PDXP/TOB1/ENTPD1/TENT5C/AGO1/LIN28B/FITM2/MEX3D/ZFP36L2/SUCLG2/PDE12/NUDT18/HNMT	19
GO:1903509	liposaccharide metabolic process	6/546	106/18903	0.0867041	0.583986	0.55442	NAGA/PGAP4/FUCA1/GLTP/NEU3/B4GALT5	6
GO:0048565	digestive tract development	7/546	132/18903	0.088335	0.589115	0.559289	PTK6/FOXL1/BCL2/SOX9/PCSK5/BMP4/OVOL2	7
GO:0042509	regulation of tyrosine phosphorylation of STAT protein	5/546	82/18903	0.0885717	0.589115	0.559289	PTK6/LIF/CLCF1/ISL1/SOCS1	5
GO:0048708	astrocyte differentiation	5/546	82/18903	0.0885717	0.589115	0.559289	DLL1/LIF/SOX9/CLCF1/ROR1	5
GO:0006672	ceramide metabolic process	6/546	107/18903	0.0897449	0.589115	0.559289	CEL/NAGA/ACER2/NEU3/B4GALT5/ABCA12	6
GO:0010717	regulation of epithelial to mesenchymal transition	6/546	107/18903	0.0897449	0.589115	0.559289	SERPINB3/VASN/BMP4/ISL1/ZNF703/OVOL2	6
GO:0050779	RNA destabilization	6/546	107/18903	0.0897449	0.589115	0.559289	NANOS1/TOB1/LIN28B/MEX3D/ZFP36L2/PDE12	6
GO:0002068	glandular epithelial cell development	3/546	37/18903	0.0904707	0.589115	0.559289	DLL1/GDF11/BMP4	3
GO:0003161	cardiac conduction system development	3/546	37/18903	0.0904707	0.589115	0.559289	BMP4/ISL1/MSX2	3
GO:0008207	C21-steroid hormone metabolic process	3/546	37/18903	0.0904707	0.589115	0.559289	DHRS9/ADM/WNT4	3
GO:0010092	specification of animal organ identity	3/546	37/18903	0.0904707	0.589115	0.559289	SIX1/BMP4/ISL1	3
GO:0035883	enteroendocrine cell differentiation	3/546	37/18903	0.0904707	0.589115	0.559289	DLL1/GDF11/BMP4	3
GO:0050931	pigment cell differentiation	3/546	37/18903	0.0904707	0.589115	0.559289	BCL2/ADAMTS20/MREG	3
GO:0001755	neural crest cell migration	4/546	59/18903	0.0906334	0.589115	0.559289	EFNB1/BMP4/ISL1/OVOL2	4
GO:0010574	regulation of vascular endothelial growth factor production	4/546	59/18903	0.0906334	0.589115	0.559289	IL1A/ATF4/HPSE/ISL1	4
GO:0002244	hematopoietic progenitor cell differentiation	7/546	133/18903	0.0910607	0.589115	0.559289	CEBPD/BCL2/TMEM91/ZNF784/BMP4/SOX4/LIG4	7
GO:0030500	regulation of bone mineralization	5/546	83/18903	0.0921397	0.589115	0.559289	ADRB2/SOX9/WNT4/BMP4/ISG15	5
GO:0008637	apoptotic mitochondrial changes	6/546	108/18903	0.0928432	0.589115	0.559289	BCL2/IFI6/TMEM14A/IFIT2/EYA2/TMEM102	6
GO:0090263	positive regulation of canonical Wnt signaling pathway	6/546	108/18903	0.0928432	0.589115	0.559289	TBL1X/AMER1/NRARP/SOX4/FRAT1/GPC3	6
GO:0003018	vascular process in circulatory system	12/546	270/18903	0.0932827	0.589115	0.559289	SLC22A3/ABCG2/ADM/ADRB2/SLC2A10/SLC16A2/P2RY2/F2R/P2RY1/BDKRB2/DDAH1/HRH1	12
GO:0030324	lung development	9/546	187/18903	0.0933207	0.589115	0.559289	CCN2/TMEM38B/LIF/SOX9/MAN1A2/BMP4/NKIRAS1/ABCA12/GPC3	9
GO:0003128	heart field specification	2/546	18/18903	0.0939971	0.589115	0.559289	BMP4/ISL1	2
GO:0006044	N-acetylglucosamine metabolic process	2/546	18/18903	0.0939971	0.589115	0.559289	GNPDA2/CHST7	2
GO:0006390	mitochondrial transcription	2/546	18/18903	0.0939971	0.589115	0.559289	MRPL12/SLC25A33	2
GO:0006474	N-terminal protein amino acid acetylation	2/546	18/18903	0.0939971	0.589115	0.559289	NAA80/SOX4	2
GO:0006595	polyamine metabolic process	2/546	18/18903	0.0939971	0.589115	0.559289	AGMAT/AOC1	2
GO:0030730	sequestering of triglyceride	2/546	18/18903	0.0939971	0.589115	0.559289	OSBPL11/FITM2	2
GO:0031643	positive regulation of myelination	2/546	18/18903	0.0939971	0.589115	0.559289	TPPP/WASF3	2
GO:0033033	negative regulation of myeloid cell apoptotic process	2/546	18/18903	0.0939971	0.589115	0.559289	ITPKB/BCL2	2
GO:0033151	V(D)J recombination	2/546	18/18903	0.0939971	0.589115	0.559289	BCL11B/LIG4	2
GO:0035067	negative regulation of histone acetylation	2/546	18/18903	0.0939971	0.589115	0.559289	SDR16C5/PWWP2B	2
GO:0036499	PERK-mediated unfolded protein response	2/546	18/18903	0.0939971	0.589115	0.559289	DDIT3/ATF4	2
GO:0036507	protein demannosylation	2/546	18/18903	0.0939971	0.589115	0.559289	MAN1A1/MAN1A2	2
GO:0036508	protein alpha-1,2-demannosylation	2/546	18/18903	0.0939971	0.589115	0.559289	MAN1A1/MAN1A2	2
GO:0042339	keratan sulfate metabolic process	2/546	18/18903	0.0939971	0.589115	0.559289	B4GAT1/B3GNT4	2
GO:0042402	cellular biogenic amine catabolic process	2/546	18/18903	0.0939971	0.589115	0.559289	CHDH/HNMT	2
GO:0043116	negative regulation of vascular permeability	2/546	18/18903	0.0939971	0.589115	0.559289	ADM/DDAH1	2
GO:0051900	regulation of mitochondrial depolarization	2/546	18/18903	0.0939971	0.589115	0.559289	BCL2/IFI6	2
GO:0051917	regulation of fibrinolysis	2/546	18/18903	0.0939971	0.589115	0.559289	SERPINE1/THBD	2
GO:0060263	regulation of respiratory burst	2/546	18/18903	0.0939971	0.589115	0.559289	CAMK1D/NOXA1	2
GO:0070734	histone H3-K27 methylation	2/546	18/18903	0.0939971	0.589115	0.559289	H1-2/BEND3	2
GO:0071360	cellular response to exogenous dsRNA	2/546	18/18903	0.0939971	0.589115	0.559289	ZCCHC3/IFIT1	2
GO:0072673	lamellipodium morphogenesis	2/546	18/18903	0.0939971	0.589115	0.559289	WASF2/ARPIN	2
GO:0090190	positive regulation of branching involved in ureteric bud morphogenesis	2/546	18/18903	0.0939971	0.589115	0.559289	SOX9/SIX1	2
GO:0090520	sphingolipid mediated signaling pathway	2/546	18/18903	0.0939971	0.589115	0.559289	S1PR5/S1PR2	2
GO:0097094	craniofacial suture morphogenesis	2/546	18/18903	0.0939971	0.589115	0.559289	BMP4/MSX2	2
GO:2000811	negative regulation of anoikis	2/546	18/18903	0.0939971	0.589115	0.559289	CEACAM6/BCL2	2
GO:0045599	negative regulation of fat cell differentiation	4/546	60/18903	0.0950114	0.593918	0.563849	CCDC85B/DDIT3/ZFP36L2/MSX2	4
GO:0044270	cellular nitrogen compound catabolic process	19/546	474/18903	0.0950497	0.593918	0.563849	NUDT3/NANOS1/SCGB1A1/ZHX2/UGT1A1/PDE4D/PDXP/TOB1/ENTPD1/TENT5C/AGO1/LIN28B/FITM2/MEX3D/ZFP36L2/SUCLG2/PDE12/NUDT18/HNMT	19
GO:0071496	cellular response to external stimulus	14/546	328/18903	0.0952299	0.594149	0.564069	MN1/BCL2/SOX9/ADNP/WNT4/ATF4/RRAGA/FOSL1/SP1/AOC1/NUAK2/CD68/DSC2/SESN3	14
GO:0046434	organophosphate catabolic process	8/546	161/18903	0.0955083	0.594959	0.564838	NUDT3/SMPDL3B/PDE4D/PDXP/ENTPD1/FITM2/SUCLG2/NUDT18	8
GO:0061138	morphogenesis of a branching epithelium	9/546	188/18903	0.0956597	0.594959	0.564838	ADM/BCL2/NRARP/SOX9/SIX1/WNT4/BMP4/GPC3/MSX2	9
GO:0046822	regulation of nucleocytoplasmic transport	6/546	109/18903	0.0959985	0.594959	0.564838	MDFIC/PKIA/FERMT1/BMP4/FRAT1/SUFU	6
GO:0003203	endocardial cushion morphogenesis	3/546	38/18903	0.0962202	0.594959	0.564838	SOX9/ISL1/MSX2	3
GO:0040036	regulation of fibroblast growth factor receptor signaling pathway	3/546	38/18903	0.0962202	0.594959	0.564838	FGFBP1/SHISA2/WNT4	3
GO:0043368	positive T cell selection	3/546	38/18903	0.0962202	0.594959	0.564838	ITPKB/BCL2/BCL11B	3
GO:0006469	negative regulation of protein kinase activity	10/546	216/18903	0.0970125	0.598966	0.568642	SERPINB3/DBNDD2/IRAK3/DUSP16/PTK6/CDKN2D/PKIA/DUSP7/HEXIM1/BMP4	10
GO:0005976	polysaccharide metabolic process	6/546	110/18903	0.0992106	0.605529	0.574873	CSGALNACT2/B4GALT5/B3GNT9/PPP1R3C/B3GNT4/CHST7	6
GO:0007173	epidermal growth factor receptor signaling pathway	6/546	110/18903	0.0992106	0.605529	0.574873	PTK6/SOX9/GAREM1/IFI6/NEU3/FAM83B	6
GO:0090497	mesenchymal cell migration	4/546	61/18903	0.0994874	0.605529	0.574873	EFNB1/BMP4/ISL1/OVOL2	4
GO:1902893	regulation of miRNA transcription	4/546	61/18903	0.0994874	0.605529	0.574873	SOX9/JUN/BMP4/FOSL1	4
GO:0001655	urogenital system development	15/546	360/18903	0.100582	0.605529	0.574873	DLL1/NID1/GDF11/BCL2/LIF/AMER1/SOX9/SIX1/PCSK5/WNT4/EFNB2/BMP4/SOX4/GPC3/ARL3	15
GO:0002237	response to molecule of bacterial origin	15/546	360/18903	0.100582	0.605529	0.574873	GJB2/SERPINE1/THBD/IRAK3/IRAK2/SCGB1A1/UGT1A1/ADM/JUND/F2R/S100A7/IL1A/CD14/EFNB2/CD68	15
GO:0030098	lymphocyte differentiation	17/546	419/18903	0.101295	0.605529	0.574873	ITPKB/DLL1/BCL2/TMEM98/NRARP/CLCF1/FZD7/IL1A/WNT4/BCL11B/BMP4/SOX4/ZFP36L2/ZBTB7A/IKZF3/LIG4/SOCS1	17
GO:0044706	multi-multicellular organism process	10/546	218/18903	0.101487	0.605529	0.574873	GJB2/THBD/SCGB1A1/PTHLH/ADM/BCL2/LIF/PCSK5/WNT4/FOSL1	10
GO:0050878	regulation of body fluid levels	16/546	390/18903	0.101938	0.605529	0.574873	SERPINB2/CEL/SERPINE1/THBD/SOCS2/ADM/VKORC1/SAA1/ENTPD1/CLIC1/P2RY2/F2R/P2RY1/HPSE/ABCA12/PAPSS2	16
GO:0008210	estrogen metabolic process	3/546	39/18903	0.102114	0.605529	0.574873	UGT1A7/UGT1A1/AKR1B15	3
GO:0030279	negative regulation of ossification	3/546	39/18903	0.102114	0.605529	0.574873	KREMEN2/BCL2/SOX9	3
GO:0033028	myeloid cell apoptotic process	3/546	39/18903	0.102114	0.605529	0.574873	ITPKB/BCL2/HCAR2	3
GO:0035136	forelimb morphogenesis	3/546	39/18903	0.102114	0.605529	0.574873	ZNF358/CRABP2/MSX2	3
GO:0043618	regulation of transcription from RNA polymerase II promoter in response to stress	3/546	39/18903	0.102114	0.605529	0.574873	DDIT3/JUN/ATF4	3
GO:0044273	sulfur compound catabolic process	3/546	39/18903	0.102114	0.605529	0.574873	CHAC2/FITM2/SUCLG2	3
GO:0016079	synaptic vesicle exocytosis	6/546	111/18903	0.102479	0.605529	0.574873	UNC13B/SNPH/RIMS3/CHRNA5/P2RY1/CADPS2	6
GO:0001502	cartilage condensation	2/546	19/18903	0.10312	0.605529	0.574873	CCN2/SOX9	2
GO:0003417	growth plate cartilage development	2/546	19/18903	0.10312	0.605529	0.574873	MMP13/SOX9	2
GO:0010738	regulation of protein kinase A signaling	2/546	19/18903	0.10312	0.605529	0.574873	TCIM/ADRB2	2
GO:0021511	spinal cord patterning	2/546	19/18903	0.10312	0.605529	0.574873	GDF11/SUFU	2
GO:0031645	negative regulation of nervous system process	2/546	19/18903	0.10312	0.605529	0.574873	TMEM98/TNFRSF21	2
GO:0036003	positive regulation of transcription from RNA polymerase II promoter in response to stress	2/546	19/18903	0.10312	0.605529	0.574873	DDIT3/ATF4	2
GO:0045618	positive regulation of keratinocyte differentiation	2/546	19/18903	0.10312	0.605529	0.574873	ZBED2/OVOL2	2
GO:0046782	regulation of viral transcription	2/546	19/18903	0.10312	0.605529	0.574873	MDFIC/HEXIM1	2
GO:0055070	copper ion homeostasis	2/546	19/18903	0.10312	0.605529	0.574873	ANKRD9/SCO2	2
GO:0060438	trachea development	2/546	19/18903	0.10312	0.605529	0.574873	SOX9/BMP4	2
GO:0070242	thymocyte apoptotic process	2/546	19/18903	0.10312	0.605529	0.574873	BCL11B/BMP4	2
GO:1901659	glycosyl compound biosynthetic process	2/546	19/18903	0.10312	0.605529	0.574873	DHFR2/TYW1B	2
GO:1901881	positive regulation of protein depolymerization	2/546	19/18903	0.10312	0.605529	0.574873	PDXP/NES	2
GO:1902894	negative regulation of miRNA transcription	2/546	19/18903	0.10312	0.605529	0.574873	SOX9/BMP4	2
GO:0007260	tyrosine phosphorylation of STAT protein	5/546	86/18903	0.103278	0.605529	0.574873	PTK6/LIF/CLCF1/ISL1/SOCS1	5
GO:0061053	somite development	5/546	86/18903	0.103278	0.605529	0.574873	TBX6/DLL1/NRARP/SIX1/WNT4	5
GO:0051259	protein complex oligomerization	11/546	247/18903	0.10376	0.605529	0.574873	PEG10/STEAP4/KCNC3/LRRC8D/MPP2/WDCP/FARSB/ISG15/EHD3/BEND3/KCTD7	11
GO:0021700	developmental maturation	13/546	304/18903	0.10392	0.605529	0.574873	TBX6/UNC13B/GDF11/BCL2/DDIT3/FAM210B/FERMT1/DEFB1/CDK5R1/B4GALT5/ZBTB7A/PLD6/MSX2	13
GO:0006687	glycosphingolipid metabolic process	4/546	62/18903	0.104059	0.605529	0.574873	NAGA/GLTP/NEU3/B4GALT5	4
GO:0031102	neuron projection regeneration	4/546	62/18903	0.104059	0.605529	0.574873	ADM/BCL2/JUN/ISL1	4
GO:0032233	positive regulation of actin filament bundle assembly	4/546	62/18903	0.104059	0.605529	0.574873	CCN2/LPAR1/ID1/WNT4	4
GO:0032387	negative regulation of intracellular transport	4/546	62/18903	0.104059	0.605529	0.574873	MDFIC/PKIA/FERMT1/SUFU	4
GO:0035904	aorta development	4/546	62/18903	0.104059	0.605529	0.574873	SIX1/EFNB2/SOX4/SUFU	4
GO:0046902	regulation of mitochondrial membrane permeability	4/546	62/18903	0.104059	0.605529	0.574873	BCL2/TMEM14A/EYA2/TMEM102	4
GO:0061614	miRNA transcription	4/546	62/18903	0.104059	0.605529	0.574873	SOX9/JUN/BMP4/FOSL1	4
GO:0051348	negative regulation of transferase activity	12/546	276/18903	0.105148	0.611009	0.580076	SERPINB3/DBNDD2/IRAK3/DUSP16/PTK6/CDKN2D/PKIA/DTX3L/DUSP7/HEXIM1/BMP4/BAG2	12
GO:0031099	regeneration	9/546	192/18903	0.105354	0.611346	0.580395	UGT1A1/ADM/BCL2/JUN/FZD7/CCNA2/PRPS2/ISL1/CPQ	9
GO:0007188	adenylate cyclase-modulating G protein-coupled receptor signaling pathway	11/546	248/18903	0.105927	0.613815	0.58274	S1PR5/ADGRF4/PTHLH/ADM/ADRB2/LPAR1/PDE4D/WASF2/P2RY1/S1PR2/GNAL	11
GO:0001892	embryonic placenta development	5/546	87/18903	0.107133	0.616936	0.585702	ADM/LIF/GJB5/OVOL2/VASH1	5
GO:0014910	regulation of smooth muscle cell migration	5/546	87/18903	0.107133	0.616936	0.585702	SERPINE1/LPAR1/BCL2/S1PR2/P2RY6	5
GO:0045069	regulation of viral genome replication	5/546	87/18903	0.107133	0.616936	0.585702	OASL/BCL2/IFIT1/ISG15/PDE12	5
GO:2000243	positive regulation of reproductive process	5/546	87/18903	0.107133	0.616936	0.585702	SOX9/P2RY1/WNT4/DEFB1/MSX2	5
GO:0071824	protein-DNA complex subunit organization	12/546	277/18903	0.107209	0.616936	0.585702	H3C10/H1-2/H2BC5/H2BC21/H2BC4/NAP1L5/SOX9/CENPW/TAF5/H2BC11/TAF3/H3C6	12
GO:0034504	protein localization to nucleus	13/546	306/18903	0.107826	0.618742	0.587417	MDFIC/LIF/TMEM98/PKIA/SOX9/SIX1/FERMT1/DTX3L/BMP4/ZBTB7A/NUAK2/TAF3/SUFU	13
GO:0045823	positive regulation of heart contraction	3/546	40/18903	0.108148	0.618742	0.587417	CCN2/ADM/PDE4D	3
GO:2000758	positive regulation of peptidyl-lysine acetylation	3/546	40/18903	0.108148	0.618742	0.587417	LIF/SOX4/ISL1	3
GO:0003158	endothelium development	7/546	139/18903	0.10839	0.618742	0.587417	DLL1/PDE4D/ID1/S1PR2/FZD1/HPSE/BMP4	7
GO:0010573	vascular endothelial growth factor production	4/546	63/18903	0.108726	0.618742	0.587417	IL1A/ATF4/HPSE/ISL1	4
GO:0032757	positive regulation of interleukin-8 production	4/546	63/18903	0.108726	0.618742	0.587417	SERPINE1/DDIT3/F2R/CD14	4
GO:0046579	positive regulation of Ras protein signal transduction	4/546	63/18903	0.108726	0.618742	0.587417	ITPKB/LPAR1/F2R/GPR20	4
GO:0097035	regulation of membrane lipid distribution	4/546	63/18903	0.108726	0.618742	0.587417	ATP9A/TLCD1/TLCD2/ABCA12	4
GO:0007229	integrin-mediated signaling pathway	6/546	113/18903	0.109182	0.618742	0.587417	CCN2/NID1/SLC2A10/CD177/FERMT1/ISG15	6
GO:0110053	regulation of actin filament organization	12/546	278/18903	0.109294	0.618742	0.587417	CCN2/LPAR1/PDXP/WASF2/CDC42EP1/ID1/WNT4/SNX9/ARPIN/NAA80/TMSB4X/WASF3	12
GO:0001780	neutrophil homeostasis	2/546	20/18903	0.112472	0.618742	0.587417	ITPKB/HCAR2	2
GO:0003215	cardiac right ventricle morphogenesis	2/546	20/18903	0.112472	0.618742	0.587417	SOX4/ISL1	2
GO:0006491	N-glycan processing	2/546	20/18903	0.112472	0.618742	0.587417	MAN1A1/MAN1A2	2
GO:0006525	arginine metabolic process	2/546	20/18903	0.112472	0.618742	0.587417	DDAH1/AGMAT	2
GO:0006700	C21-steroid hormone biosynthetic process	2/546	20/18903	0.112472	0.618742	0.587417	ADM/WNT4	2
GO:0009168	purine ribonucleoside monophosphate biosynthetic process	2/546	20/18903	0.112472	0.618742	0.587417	GMPS/PRPS2	2
GO:0009310	amine catabolic process	2/546	20/18903	0.112472	0.618742	0.587417	CHDH/HNMT	2
GO:0014856	skeletal muscle cell proliferation	2/546	20/18903	0.112472	0.618742	0.587417	SIX5/SIX1	2
GO:0033762	response to glucagon	2/546	20/18903	0.112472	0.618742	0.587417	GJB2/CCNA2	2
GO:0039535	regulation of RIG-I signaling pathway	2/546	20/18903	0.112472	0.618742	0.587417	OASL/ZCCHC3	2
GO:0048643	positive regulation of skeletal muscle tissue development	2/546	20/18903	0.112472	0.618742	0.587417	DLL1/BCL2	2
GO:0051546	keratinocyte migration	2/546	20/18903	0.112472	0.618742	0.587417	LTB4R2/FERMT1	2
GO:0051882	mitochondrial depolarization	2/546	20/18903	0.112472	0.618742	0.587417	BCL2/IFI6	2
GO:0060339	negative regulation of type I interferon-mediated signaling pathway	2/546	20/18903	0.112472	0.618742	0.587417	USP18/ISG15	2
GO:0060716	labyrinthine layer blood vessel development	2/546	20/18903	0.112472	0.618742	0.587417	OVOL2/VASH1	2
GO:0072079	nephron tubule formation	2/546	20/18903	0.112472	0.618742	0.587417	SOX9/SIX1	2
GO:0072234	metanephric nephron tubule development	2/546	20/18903	0.112472	0.618742	0.587417	LIF/SOX9	2
GO:0097320	plasma membrane tubulation	2/546	20/18903	0.112472	0.618742	0.587417	SNX9/SNX33	2
GO:0097709	connective tissue replacement	2/546	20/18903	0.112472	0.618742	0.587417	F2R/IL1A	2
GO:1905209	positive regulation of cardiocyte differentiation	2/546	20/18903	0.112472	0.618742	0.587417	EFNB2/BMP4	2
GO:2000010	positive regulation of protein localization to cell surface	2/546	20/18903	0.112472	0.618742	0.587417	SNX33/ABCA12	2
GO:2000479	regulation of cAMP-dependent protein kinase activity	2/546	20/18903	0.112472	0.618742	0.587417	ADRB2/PKIA	2
GO:2000629	negative regulation of miRNA metabolic process	2/546	20/18903	0.112472	0.618742	0.587417	SOX9/BMP4	2
GO:0002062	chondrocyte differentiation	6/546	114/18903	0.112617	0.618742	0.587417	CCN2/PTHLH/MAF/SOX9/BMP4/MSX2	6
GO:0032872	regulation of stress-activated MAPK cascade	9/546	195/18903	0.112976	0.618742	0.587417	SERPINB3/CCN2/MDFIC/DUSP16/HIPK2/FZD7/IL1A/BMP4/RELL1	9
GO:0001947	heart looping	4/546	64/18903	0.113484	0.618742	0.587417	TBX6/DLL1/SUFU/OVOL2	4
GO:0002218	activation of innate immune response	4/546	64/18903	0.113484	0.618742	0.587417	AIM2/MATR3/ZCCHC3/HEXIM1	4
GO:0019229	regulation of vasoconstriction	4/546	64/18903	0.113484	0.618742	0.587417	ADM/F2R/BDKRB2/HRH1	4
GO:0071384	cellular response to corticosteroid stimulus	4/546	64/18903	0.113484	0.618742	0.587417	GJB2/UGT1A1/ZFP36L2/ISL1	4
GO:0001933	negative regulation of protein phosphorylation	14/546	338/18903	0.11367	0.618742	0.587417	SERPINB3/DBNDD2/IRAK3/DUSP16/PTK6/PDE4D/CDKN2D/PKIA/JUN/BDKRB2/DUSP7/HEXIM1/BMP4/SOCS1	14
GO:0009069	serine family amino acid metabolic process	3/546	41/18903	0.114317	0.618742	0.587417	DHFR2/SDSL/PSAT1	3
GO:0030513	positive regulation of BMP signaling pathway	3/546	41/18903	0.114317	0.618742	0.587417	BMP4/GPC3/MSX2	3
GO:0051125	regulation of actin nucleation	3/546	41/18903	0.114317	0.618742	0.587417	WASF2/ARPIN/WASF3	3
GO:0120178	steroid hormone biosynthetic process	3/546	41/18903	0.114317	0.618742	0.587417	ADM/AKR1B15/WNT4	3
GO:1903524	positive regulation of blood circulation	3/546	41/18903	0.114317	0.618742	0.587417	CCN2/ADM/PDE4D	3
GO:0001889	liver development	7/546	141/18903	0.114532	0.618742	0.587417	UGT1A7/PHF2/UGT1A1/UGT1A10/SOX9/JUN/WNT4	7
GO:0046328	regulation of JNK cascade	7/546	141/18903	0.114532	0.618742	0.587417	SERPINB3/CCN2/MDFIC/DUSP16/HIPK2/FZD7/IL1A	7
GO:0050829	defense response to Gram-negative bacterium	5/546	89/18903	0.115051	0.620735	0.589308	SERPINE1/S100A7/DEFB1/IL22RA1/H2BC11	5
GO:0001938	positive regulation of endothelial cell proliferation	6/546	115/18903	0.116105	0.623183	0.591633	FGFBP1/NRARP/JUN/BMP4/SP1/PDCL3	6
GO:0032414	positive regulation of ion transmembrane transporter activity	6/546	115/18903	0.116105	0.623183	0.591633	ADRB2/HSPA2/TMSB4X/EHD3/P2RY6/NOS1AP	6
GO:0042303	molting cycle	6/546	115/18903	0.116105	0.623183	0.591633	FOXQ1/BCL2/SOX9/FERMT1/HPSE/MSX2	6
GO:0042633	hair cycle	6/546	115/18903	0.116105	0.623183	0.591633	FOXQ1/BCL2/SOX9/FERMT1/HPSE/MSX2	6
GO:0070371	ERK1 and ERK2 cascade	14/546	340/18903	0.117596	0.624306	0.592699	CCN2/LIF/SOX9/JUN/TIMP3/F2R/S100A7/P2RY1/IL1A/GAREM1/DUSP7/BMP4/ZFP36L2/P2RY6	14
GO:0009799	specification of symmetry	7/546	142/18903	0.11767	0.624306	0.592699	TBX6/DLL1/DDIT3/BMP4/NBL1/SUFU/OVOL2	7
GO:0014074	response to purine-containing compound	7/546	142/18903	0.11767	0.624306	0.592699	THBD/TMEM38B/PDXP/P2RY2/P2RY1/FOSL1/P2RY6	7
GO:0006486	protein glycosylation	10/546	225/18903	0.118078	0.624306	0.592699	MAN1A1/ACER2/FUT1/B4GAT1/SLC35C1/MAN1A2/B4GALT5/B3GNT9/DOLK/B3GNT4	10
GO:0043413	macromolecule glycosylation	10/546	225/18903	0.118078	0.624306	0.592699	MAN1A1/ACER2/FUT1/B4GAT1/SLC35C1/MAN1A2/B4GALT5/B3GNT9/DOLK/B3GNT4	10
GO:0019439	aromatic compound catabolic process	19/546	489/18903	0.118187	0.624306	0.592699	NUDT3/NANOS1/SCGB1A1/ZHX2/UGT1A1/PDE4D/PDXP/TOB1/ENTPD1/TENT5C/AGO1/LIN28B/FITM2/MEX3D/ZFP36L2/SUCLG2/PDE12/NUDT18/HNMT	19
GO:0003170	heart valve development	4/546	65/18903	0.118333	0.624306	0.592699	SOX9/MATR3/BMP4/SOX4	4
GO:0031100	animal organ regeneration	4/546	65/18903	0.118333	0.624306	0.592699	UGT1A1/ADM/CCNA2/PRPS2	4
GO:0040014	regulation of multicellular organism growth	4/546	65/18903	0.118333	0.624306	0.592699	SOCS2/ADRB2/BCL2/GPAM	4
GO:0048247	lymphocyte chemotaxis	4/546	65/18903	0.118333	0.624306	0.592699	HSD3B7/SAA1/S100A7/TMEM102	4
GO:2000144	positive regulation of DNA-templated transcription initiation	4/546	65/18903	0.118333	0.624306	0.592699	JUN/TAF5/FOSL1/TAF3	4
GO:0010586	miRNA metabolic process	5/546	90/18903	0.119111	0.624306	0.592699	SOX9/JUN/LIN28B/BMP4/FOSL1	5
GO:0021983	pituitary gland development	3/546	42/18903	0.120616	0.624306	0.592699	WNT4/BMP4/ISL1	3
GO:0043029	T cell homeostasis	3/546	42/18903	0.120616	0.624306	0.592699	TSC22D3/BCL2/GPAM	3
GO:0050999	regulation of nitric-oxide synthase activity	3/546	42/18903	0.120616	0.624306	0.592699	IL1A/DDAH1/NOS1AP	3
GO:1902110	positive regulation of mitochondrial membrane permeability involved in apoptotic process	3/546	42/18903	0.120616	0.624306	0.592699	TMEM14A/EYA2/TMEM102	3
GO:0046165	alcohol biosynthetic process	7/546	143/18903	0.120853	0.624306	0.592699	ITPKB/ACER2/P2RY1/WNT4/PMVK/HRH1/P2RY6	7
GO:0055123	digestive system development	7/546	143/18903	0.120853	0.624306	0.592699	PTK6/FOXL1/BCL2/SOX9/PCSK5/BMP4/OVOL2	7
GO:0070302	regulation of stress-activated protein kinase signaling cascade	9/546	198/18903	0.120896	0.624306	0.592699	SERPINB3/CCN2/MDFIC/DUSP16/HIPK2/FZD7/IL1A/BMP4/RELL1	9
GO:0051235	maintenance of location	14/546	342/18903	0.1216	0.624306	0.592699	FTL/TMEM38B/DDIT3/PDE4D/LTBP1/F2R/S100A7/OSBPL11/FITM2/TMSB4X/TAF3/NBL1/SUFU/P2RY6	14
GO:0002029	desensitization of G protein-coupled receptor signaling pathway	2/546	21/18903	0.122032	0.624306	0.592699	ADM/ADRB2	2
GO:0006590	thyroid hormone generation	2/546	21/18903	0.122032	0.624306	0.592699	SLC16A2/CPQ	2
GO:0006670	sphingosine metabolic process	2/546	21/18903	0.122032	0.624306	0.592699	ACER2/SGPP2	2
GO:0007413	axonal fasciculation	2/546	21/18903	0.122032	0.624306	0.592699	TNFRSF21/CDK5R1	2
GO:0016137	glycoside metabolic process	2/546	21/18903	0.122032	0.624306	0.592699	NAGA/FUCA1	2
GO:0022401	negative adaptation of signaling pathway	2/546	21/18903	0.122032	0.624306	0.592699	ADM/ADRB2	2
GO:0032616	interleukin-13 production	2/546	21/18903	0.122032	0.624306	0.592699	SCGB1A1/TNFRSF21	2
GO:0032656	regulation of interleukin-13 production	2/546	21/18903	0.122032	0.624306	0.592699	SCGB1A1/TNFRSF21	2
GO:0034035	purine ribonucleoside bisphosphate metabolic process	2/546	21/18903	0.122032	0.624306	0.592699	SLC26A2/PAPSS2	2
GO:0050427	3'-phosphoadenosine 5'-phosphosulfate metabolic process	2/546	21/18903	0.122032	0.624306	0.592699	SLC26A2/PAPSS2	2
GO:0070166	enamel mineralization	2/546	21/18903	0.122032	0.624306	0.592699	CNNM4/MSX2	2
GO:0090026	positive regulation of monocyte chemotaxis	2/546	21/18903	0.122032	0.624306	0.592699	SERPINE1/S100A7	2
GO:0106030	neuron projection fasciculation	2/546	21/18903	0.122032	0.624306	0.592699	TNFRSF21/CDK5R1	2
GO:0140131	positive regulation of lymphocyte chemotaxis	2/546	21/18903	0.122032	0.624306	0.592699	S100A7/TMEM102	2
GO:1901522	positive regulation of transcription from RNA polymerase II promoter involved in cellular response to chemical stimulus	2/546	21/18903	0.122032	0.624306	0.592699	JUN/ATF4	2
GO:1903204	negative regulation of oxidative stress-induced neuron death	2/546	21/18903	0.122032	0.624306	0.592699	FZD1/ATF4	2
GO:1903429	regulation of cell maturation	2/546	21/18903	0.122032	0.624306	0.592699	TBX6/BCL2	2
GO:2000757	negative regulation of peptidyl-lysine acetylation	2/546	21/18903	0.122032	0.624306	0.592699	SDR16C5/PWWP2B	2
GO:0048278	vesicle docking	4/546	66/18903	0.123271	0.62909	0.597241	UNC13B/SNPH/RAB3D/STX10	4
GO:0071300	cellular response to retinoic acid	4/546	66/18903	0.123271	0.62909	0.597241	GJB3/PTK6/SOX9/FZD7	4
GO:0001935	endothelial cell proliferation	9/546	199/18903	0.123601	0.630002	0.598106	FGFBP1/MMRN2/NRARP/FUT1/JUN/BMP4/SP1/PDCL3/VASH1	9
GO:0061008	hepaticobiliary system development	7/546	144/18903	0.124079	0.631663	0.599683	UGT1A7/PHF2/UGT1A1/UGT1A10/SOX9/JUN/WNT4	7
GO:0006338	chromatin remodeling	15/546	373/18903	0.124576	0.633413	0.601345	H3C10/H1-2/PHF2/H2BC5/H2BC21/H2BC4/NAP1L5/INO80D/SOX9/CENPW/BICRAL/H2BC11/ZBTB7A/H3C6/BEND3	15
GO:1903034	regulation of response to wounding	8/546	172/18903	0.126005	0.639897	0.6075	SERPINB2/SERPINE1/THBD/VKORC1/F2R/WNT4/FERMT1/HPSE	8
GO:0050830	defense response to Gram-positive bacterium	6/546	118/18903	0.126891	0.64122	0.608757	GBP4/H2BC21/H2BC4/SPRR2A/DEFB1/H2BC11	6
GO:0042554	superoxide anion generation	3/546	43/18903	0.127039	0.64122	0.608757	SH3PXD2A/CD177/NOXA1	3
GO:0042789	mRNA transcription by RNA polymerase II	3/546	43/18903	0.127039	0.64122	0.608757	TAF5/ATF4/TAF3	3
GO:0060412	ventricular septum morphogenesis	3/546	43/18903	0.127039	0.64122	0.608757	FZD1/BMP4/SOX4	3
GO:0060428	lung epithelium development	3/546	43/18903	0.127039	0.64122	0.608757	TMEM38B/SOX9/BMP4	3
GO:0001843	neural tube closure	5/546	92/18903	0.127432	0.641645	0.60916	CTHRC1/ADM/FZD1/BMP4/SUFU	5
GO:0009791	post-embryonic development	5/546	92/18903	0.127432	0.641645	0.60916	BCL2/CSRNP1/BCL11B/BMP4/ATF5	5
GO:0030888	regulation of B cell proliferation	4/546	67/18903	0.128294	0.644423	0.611798	BCL2/CLCF1/TNFRSF21/IKZF3	4
GO:0042531	positive regulation of tyrosine phosphorylation of STAT protein	4/546	67/18903	0.128294	0.644423	0.611798	PTK6/LIF/CLCF1/ISL1	4
GO:0032609	interferon-gamma production	6/546	119/18903	0.130591	0.646291	0.613571	SCGB1A1/DDIT3/PDE4D/CD14/ISG15/ISL1	6
GO:0032649	regulation of interferon-gamma production	6/546	119/18903	0.130591	0.646291	0.613571	SCGB1A1/DDIT3/PDE4D/CD14/ISG15/ISL1	6
GO:0032970	regulation of actin filament-based process	16/546	406/18903	0.130855	0.646291	0.613571	CCN2/LPAR1/PDE4D/PDXP/WASF2/CDC42EP1/ID1/IL1A/WNT4/SNX9/CDK5R1/ARPIN/NAA80/TMSB4X/DSC2/WASF3	16
GO:0045185	maintenance of protein location	5/546	93/18903	0.13169	0.646291	0.613571	LTBP1/TMSB4X/TAF3/NBL1/SUFU	5
GO:0060606	tube closure	5/546	93/18903	0.13169	0.646291	0.613571	CTHRC1/ADM/FZD1/BMP4/SUFU	5
GO:0003228	atrial cardiac muscle tissue development	2/546	22/18903	0.131782	0.646291	0.613571	BMP4/ISL1	2
GO:0006268	DNA unwinding involved in DNA replication	2/546	22/18903	0.131782	0.646291	0.613571	GINS2/RECQL	2
GO:0007530	sex determination	2/546	22/18903	0.131782	0.646291	0.613571	SOX9/WNT4	2
GO:0009070	serine family amino acid biosynthetic process	2/546	22/18903	0.131782	0.646291	0.613571	DHFR2/PSAT1	2
GO:0009127	purine nucleoside monophosphate biosynthetic process	2/546	22/18903	0.131782	0.646291	0.613571	GMPS/PRPS2	2
GO:0015874	norepinephrine transport	2/546	22/18903	0.131782	0.646291	0.613571	SLC22A3/P2RY1	2
GO:0033630	positive regulation of cell adhesion mediated by integrin	2/546	22/18903	0.131782	0.646291	0.613571	LIF/FERMT1	2
GO:0035313	wound healing, spreading of epidermal cells	2/546	22/18903	0.131782	0.646291	0.613571	FERMT1/MSX2	2
GO:0051220	cytoplasmic sequestering of protein	2/546	22/18903	0.131782	0.646291	0.613571	TMSB4X/SUFU	2
GO:0051444	negative regulation of ubiquitin-protein transferase activity	2/546	22/18903	0.131782	0.646291	0.613571	DTX3L/BAG2	2
GO:0060713	labyrinthine layer morphogenesis	2/546	22/18903	0.131782	0.646291	0.613571	ADM/GJB5	2
GO:0061042	vascular wound healing	2/546	22/18903	0.131782	0.646291	0.613571	SERPINE1/HPSE	2
GO:0072111	cell proliferation involved in kidney development	2/546	22/18903	0.131782	0.646291	0.613571	BMP4/GPC3	2
GO:0098743	cell aggregation	2/546	22/18903	0.131782	0.646291	0.613571	CCN2/SOX9	2
GO:0140374	antiviral innate immune response	2/546	22/18903	0.131782	0.646291	0.613571	NMB/IFIT1	2
GO:0006937	regulation of muscle contraction	8/546	174/18903	0.13204	0.646794	0.614049	CCN2/ADRB2/TMEM38B/PDE4D/F2R/NMU/DSC2/EHD3	8
GO:0000288	nuclear-transcribed mRNA catabolic process, deadenylation-dependent decay	4/546	68/18903	0.133402	0.647461	0.614682	NANOS1/TOB1/ZFP36L2/PDE12	4
GO:0038034	signal transduction in absence of ligand	4/546	68/18903	0.133402	0.647461	0.614682	BCL2/IL1A/IFI6/EYA2	4
GO:0043550	regulation of lipid kinase activity	4/546	68/18903	0.133402	0.647461	0.614682	SOCS2/SOCS7/SOCS6/SOCS1	4
GO:0097192	extrinsic apoptotic signaling pathway in absence of ligand	4/546	68/18903	0.133402	0.647461	0.614682	BCL2/IL1A/IFI6/EYA2	4
GO:0000578	embryonic axis specification	3/546	44/18903	0.133581	0.647461	0.614682	TBX6/NRARP/PLD6	3
GO:0001709	cell fate determination	3/546	44/18903	0.133581	0.647461	0.614682	DLL1/BMP4/ISL1	3
GO:0006509	membrane protein ectodomain proteolysis	3/546	44/18903	0.133581	0.647461	0.614682	TIMP3/SNX9/SNX33	3
GO:0014911	positive regulation of smooth muscle cell migration	3/546	44/18903	0.133581	0.647461	0.614682	LPAR1/BCL2/P2RY6	3
GO:1902686	mitochondrial outer membrane permeabilization involved in programmed cell death	3/546	44/18903	0.133581	0.647461	0.614682	TMEM14A/EYA2/TMEM102	3
GO:0035296	regulation of tube diameter	7/546	147/18903	0.134018	0.648067	0.615257	ADM/ADRB2/P2RY2/F2R/P2RY1/BDKRB2/HRH1	7
GO:0097746	blood vessel diameter maintenance	7/546	147/18903	0.134018	0.648067	0.615257	ADM/ADRB2/P2RY2/F2R/P2RY1/BDKRB2/HRH1	7
GO:0071774	response to fibroblast growth factor	6/546	120/18903	0.134342	0.648878	0.616027	FGFBP1/CCN2/SCGB1A1/SHISA2/WNT4/ZFP36L2	6
GO:0001763	morphogenesis of a branching structure	9/546	203/18903	0.134744	0.650063	0.617152	ADM/BCL2/NRARP/SOX9/SIX1/WNT4/BMP4/GPC3/MSX2	9
GO:0071453	cellular response to oxygen levels	8/546	175/18903	0.135113	0.651082	0.61812	VASN/LPAR1/BCL2/JUND/HIPK2/CCNA2/ATF4/DDAH1	8
GO:0009953	dorsal/ventral pattern formation	5/546	94/18903	0.136011	0.65465	0.621507	DDIT3/BMP4/NBL1/SUFU/OVOL2	5
GO:0035150	regulation of tube size	7/546	148/18903	0.137416	0.660649	0.627202	ADM/ADRB2/P2RY2/F2R/P2RY1/BDKRB2/HRH1	7
GO:0061371	determination of heart left/right asymmetry	4/546	69/18903	0.138592	0.664314	0.630682	TBX6/DLL1/SUFU/OVOL2	4
GO:2001234	negative regulation of apoptotic signaling pathway	10/546	233/18903	0.138769	0.664314	0.630682	SERPINE1/BCL2/CDKN2D/IL1A/WNT4/BDKRB2/IFI6/TMEM14A/BMP4/EYA2	10
GO:0006904	vesicle docking involved in exocytosis	3/546	45/18903	0.140237	0.664314	0.630682	UNC13B/SNPH/RAB3D	3
GO:0042551	neuron maturation	3/546	45/18903	0.140237	0.664314	0.630682	TBX6/BCL2/B4GALT5	3
GO:0062208	positive regulation of pattern recognition receptor signaling pathway	3/546	45/18903	0.140237	0.664314	0.630682	OASL/ZCCHC3/CD14	3
GO:1901021	positive regulation of calcium ion transmembrane transporter activity	3/546	45/18903	0.140237	0.664314	0.630682	HSPA2/EHD3/P2RY6	3
GO:0032088	negative regulation of NF-kappaB transcription factor activity	5/546	95/18903	0.140394	0.664314	0.630682	IRAK3/IRAK2/AIM2/DDIT3/TMSB4X	5
GO:0007204	positive regulation of cytosolic calcium ion concentration	9/546	205/18903	0.140506	0.664314	0.630682	ADM/NMB/LPAR1/BCL2/SAA1/F2R/P2RY1/BDKRB2/GPR20	9
GO:0002053	positive regulation of mesenchymal cell proliferation	2/546	23/18903	0.141701	0.664314	0.630682	SOX9/SIX1	2
GO:0002082	regulation of oxidative phosphorylation	2/546	23/18903	0.141701	0.664314	0.630682	SLC25A33/PDE12	2
GO:0003283	atrial septum development	2/546	23/18903	0.141701	0.664314	0.630682	SOX4/ISL1	2
GO:0016338	calcium-independent cell-cell adhesion via plasma membrane cell-adhesion molecules	2/546	23/18903	0.141701	0.664314	0.630682	CLDN9/CLDN23	2
GO:0021904	dorsal/ventral neural tube patterning	2/546	23/18903	0.141701	0.664314	0.630682	BMP4/SUFU	2
GO:0023058	adaptation of signaling pathway	2/546	23/18903	0.141701	0.664314	0.630682	ADM/ADRB2	2
GO:0032401	establishment of melanosome localization	2/546	23/18903	0.141701	0.664314	0.630682	SHROOM2/MREG	2
GO:0040019	positive regulation of embryonic development	2/546	23/18903	0.141701	0.664314	0.630682	WNT4/B4GALT5	2
GO:0046058	cAMP metabolic process	2/546	23/18903	0.141701	0.664314	0.630682	PTHLH/PDE4D	2
GO:0046519	sphingoid metabolic process	2/546	23/18903	0.141701	0.664314	0.630682	ACER2/SGPP2	2
GO:0060444	branching involved in mammary gland duct morphogenesis	2/546	23/18903	0.141701	0.664314	0.630682	WNT4/MSX2	2
GO:0072243	metanephric nephron epithelium development	2/546	23/18903	0.141701	0.664314	0.630682	LIF/SOX9	2
GO:0140112	extracellular vesicle biogenesis	2/546	23/18903	0.141701	0.664314	0.630682	ARRDC4/ATP9A	2
GO:1902254	negative regulation of intrinsic apoptotic signaling pathway by p53 class mediator	2/546	23/18903	0.141701	0.664314	0.630682	BCL2/BDKRB2	2
GO:1903131	mononuclear cell differentiation	18/546	473/18903	0.143556	0.672164	0.638135	ITPKB/DLL1/BCL2/TMEM98/NRARP/JUN/CLCF1/FZD7/IL1A/WNT4/BCL11B/BMP4/SOX4/ZFP36L2/ZBTB7A/IKZF3/LIG4/SOCS1	18
GO:0003143	embryonic heart tube morphogenesis	4/546	70/18903	0.143862	0.672164	0.638135	TBX6/DLL1/SUFU/OVOL2	4
GO:0051881	regulation of mitochondrial membrane potential	4/546	70/18903	0.143862	0.672164	0.638135	BCL2/CLIC1/IFI6/SLC25A33	4
GO:0001659	temperature homeostasis	8/546	178/18903	0.144544	0.674449	0.640304	SCD/ADRB2/DDIT3/ID1/IL1A/ATF4/PWWP2B/NMU	8
GO:0001738	morphogenesis of a polarized epithelium	5/546	96/18903	0.144838	0.674449	0.640304	CTHRC1/FZD7/FZD1/ROR1/GPC3	5
GO:0051153	regulation of striated muscle cell differentiation	5/546	96/18903	0.144838	0.674449	0.640304	DLL1/BCL2/FZD7/EFNB2/BMP4	5
GO:0031667	response to nutrient levels	18/546	474/18903	0.145471	0.676635	0.642378	SLC22A3/MN1/UGT1A1/ADM/ADRB2/BCL2/DDIT3/CDKN2D/IL1A/WNT4/ATF4/RRAGA/SP1/AOC1/NUAK2/CD68/DSC2/SESN3	18
GO:0021517	ventral spinal cord development	3/546	46/18903	0.147003	0.680708	0.646246	SOX4/ISL1/SUFU	3
GO:0042398	cellular modified amino acid biosynthetic process	3/546	46/18903	0.147003	0.680708	0.646246	CHAC2/DHFR2/CHDH	3
GO:0060443	mammary gland morphogenesis	3/546	46/18903	0.147003	0.680708	0.646246	WNT4/BMP4/MSX2	3
GO:1901861	regulation of muscle tissue development	3/546	46/18903	0.147003	0.680708	0.646246	DLL1/BCL2/BMP4	3
GO:0051057	positive regulation of small GTPase mediated signal transduction	4/546	71/18903	0.149209	0.688202	0.65336	ITPKB/LPAR1/F2R/GPR20	4
GO:1901607	alpha-amino acid biosynthetic process	4/546	71/18903	0.149209	0.688202	0.65336	DHFR2/SDSL/ADI1/PSAT1	4
GO:0006942	regulation of striated muscle contraction	5/546	97/18903	0.149342	0.688202	0.65336	CCN2/TMEM38B/PDE4D/DSC2/EHD3	5
GO:1901342	regulation of vasculature development	14/546	355/18903	0.149511	0.688202	0.65336	SERPINE1/DLL1/ADM/FUT1/HIPK2/ID1/IL1A/WNT4/AGO1/DDAH1/SP1/ISL1/PDCL3/VASH1	14
GO:0062013	positive regulation of small molecule metabolic process	7/546	152/18903	0.151422	0.688202	0.65336	ADM/P2RY1/WNT4/HRH1/TMSB4X/P2RY6/BEND3	7
GO:0001759	organ induction	2/546	24/18903	0.151773	0.688202	0.65336	SIX1/BMP4	2
GO:0002755	MyD88-dependent toll-like receptor signaling pathway	2/546	24/18903	0.151773	0.688202	0.65336	IRAK3/IRAK2	2
GO:0006925	inflammatory cell apoptotic process	2/546	24/18903	0.151773	0.688202	0.65336	ITPKB/HCAR2	2
GO:0010623	programmed cell death involved in cell development	2/546	24/18903	0.151773	0.688202	0.65336	BCL2/IL1A	2
GO:0021871	forebrain regionalization	2/546	24/18903	0.151773	0.688202	0.65336	DMRTA2/BMP4	2
GO:0035162	embryonic hemopoiesis	2/546	24/18903	0.151773	0.688202	0.65336	CCDC134/ATF4	2
GO:0035988	chondrocyte proliferation	2/546	24/18903	0.151773	0.688202	0.65336	CCN2/SOX9	2
GO:0039531	regulation of viral-induced cytoplasmic pattern recognition receptor signaling pathway	2/546	24/18903	0.151773	0.688202	0.65336	OASL/ZCCHC3	2
GO:0040037	negative regulation of fibroblast growth factor receptor signaling pathway	2/546	24/18903	0.151773	0.688202	0.65336	SHISA2/WNT4	2
GO:0051905	establishment of pigment granule localization	2/546	24/18903	0.151773	0.688202	0.65336	SHROOM2/MREG	2
GO:0060571	morphogenesis of an epithelial fold	2/546	24/18903	0.151773	0.688202	0.65336	BMP4/OVOL2	2
GO:0060706	cell differentiation involved in embryonic placenta development	2/546	24/18903	0.151773	0.688202	0.65336	LIF/GJB5	2
GO:0120255	olefinic compound biosynthetic process	2/546	24/18903	0.151773	0.688202	0.65336	ADM/WNT4	2
GO:1901863	positive regulation of muscle tissue development	2/546	24/18903	0.151773	0.688202	0.65336	DLL1/BCL2	2
GO:0003014	renal system process	6/546	125/18903	0.153842	0.691823	0.656798	ABCG2/ADM/BCL2/F2R/PCSK5/BMP4	6
GO:0035794	positive regulation of mitochondrial membrane permeability	3/546	47/18903	0.153872	0.691823	0.656798	TMEM14A/EYA2/TMEM102	3
GO:0042073	intraciliary transport	3/546	47/18903	0.153872	0.691823	0.656798	CILK1/ARL3/TTC30B	3
GO:0045601	regulation of endothelial cell differentiation	3/546	47/18903	0.153872	0.691823	0.656798	ID1/S1PR2/BMP4	3
GO:0046677	response to antibiotic	3/546	47/18903	0.153872	0.691823	0.656798	GJB2/VKORC1/AOC1	3
GO:0120163	negative regulation of cold-induced thermogenesis	3/546	47/18903	0.153872	0.691823	0.656798	DDIT3/ID1/ATF4	3
GO:0021510	spinal cord development	5/546	98/18903	0.153905	0.691823	0.656798	DLL1/GDF11/SOX4/ISL1/SUFU	5
GO:0060349	bone morphogenesis	5/546	98/18903	0.153905	0.691823	0.656798	MMP13/NAB1/SOX9/BMP4/MSX2	5
GO:0035914	skeletal muscle cell differentiation	4/546	72/18903	0.154631	0.693583	0.658469	ZNF689/DMRTA2/FOXN2/SIX1	4
GO:1903317	regulation of protein maturation	4/546	72/18903	0.154631	0.693583	0.658469	SERPINE1/TMEM98/SOX4/BAG2	4
GO:0048568	embryonic organ development	17/546	449/18903	0.15647	0.701072	0.665578	TBX6/CTHRC1/DLL1/ADM/LIF/HIPK2/SOX9/SIX1/NES/PCSK5/CCDC134/ATF4/BMP4/GJB5/SUFU/OVOL2/VASH1	17
GO:0003206	cardiac chamber morphogenesis	6/546	126/18903	0.157886	0.702248	0.666695	FZD1/BMP4/SOX4/ISL1/MSX2/OVOL2	6
GO:0033865	nucleoside bisphosphate metabolic process	6/546	126/18903	0.157886	0.702248	0.666695	SLC26A2/GPAM/PMVK/FITM2/SUCLG2/PAPSS2	6
GO:0033875	ribonucleoside bisphosphate metabolic process	6/546	126/18903	0.157886	0.702248	0.666695	SLC26A2/GPAM/PMVK/FITM2/SUCLG2/PAPSS2	6
GO:0034032	purine nucleoside bisphosphate metabolic process	6/546	126/18903	0.157886	0.702248	0.666695	SLC26A2/GPAM/PMVK/FITM2/SUCLG2/PAPSS2	6
GO:0038127	ERBB signaling pathway	6/546	126/18903	0.157886	0.702248	0.666695	PTK6/SOX9/GAREM1/IFI6/NEU3/FAM83B	6
GO:0033673	negative regulation of kinase activity	10/546	240/18903	0.15833	0.702248	0.666695	SERPINB3/DBNDD2/IRAK3/DUSP16/PTK6/CDKN2D/PKIA/DUSP7/HEXIM1/BMP4	10
GO:0045088	regulation of innate immune response	10/546	240/18903	0.15833	0.702248	0.666695	IRAK3/AIM2/USP18/SERPINB9/MATR3/ZCCHC3/HEXIM1/POLR3B/ISG15/SOCS1	10
GO:0044264	cellular polysaccharide metabolic process	5/546	99/18903	0.158525	0.702248	0.666695	CSGALNACT2/B4GALT5/B3GNT9/PPP1R3C/B3GNT4	5
GO:0008333	endosome to lysosome transport	4/546	73/18903	0.160126	0.702248	0.666695	ADRB2/DTX3L/PLEKHF1/SNX16	4
GO:0007528	neuromuscular junction development	3/546	48/18903	0.16084	0.702248	0.666695	UNC13B/SIX1/F2R	3
GO:0009066	aspartate family amino acid metabolic process	3/546	48/18903	0.16084	0.702248	0.666695	SDSL/ATF4/ADI1	3
GO:0009299	mRNA transcription	3/546	48/18903	0.16084	0.702248	0.666695	TAF5/ATF4/TAF3	3
GO:0032309	icosanoid secretion	3/546	48/18903	0.16084	0.702248	0.666695	NMB/IL1A/BDKRB2	3
GO:0045581	negative regulation of T cell differentiation	3/546	48/18903	0.16084	0.702248	0.666695	NRARP/BMP4/SOCS1	3
GO:0048538	thymus development	3/546	48/18903	0.16084	0.702248	0.666695	BCL2/SIX1/BCL11B	3
GO:0060976	coronary vasculature development	3/546	48/18903	0.16084	0.702248	0.666695	BMP4/GPC3/SUFU	3
GO:0061028	establishment of endothelial barrier	3/546	48/18903	0.16084	0.702248	0.666695	PDE4D/S1PR2/HPSE	3
GO:0016032	viral process	16/546	421/18903	0.161828	0.702248	0.666695	SERPINB3/CLDN9/MDFIC/OASL/BCL2/ZBED1/JUN/PCSK5/EFNB2/IFIT1/HEXIM1/SP1/ISG15/RAB43/LIG4/PDE12	16
GO:0001704	formation of primary germ layer	6/546	127/18903	0.161975	0.702248	0.666695	TBX6/SOX7/ETS2/FZD7/BMP4/EYA2	6
GO:0003071	renal system process involved in regulation of systemic arterial blood pressure	2/546	25/18903	0.161979	0.702248	0.666695	F2R/PCSK5	2
GO:0003081	regulation of systemic arterial blood pressure by renin-angiotensin	2/546	25/18903	0.161979	0.702248	0.666695	F2R/PCSK5	2
GO:0032400	melanosome localization	2/546	25/18903	0.161979	0.702248	0.666695	SHROOM2/MREG	2
GO:0032693	negative regulation of interleukin-10 production	2/546	25/18903	0.161979	0.702248	0.666695	DLL1/TNFRSF21	2
GO:0046697	decidualization	2/546	25/18903	0.161979	0.702248	0.666695	GJB2/LIF	2
GO:0046885	regulation of hormone biosynthetic process	2/546	25/18903	0.161979	0.702248	0.666695	ADM/WNT4	2
GO:0051446	positive regulation of meiotic cell cycle	2/546	25/18903	0.161979	0.702248	0.666695	WNT4/MSX2	2
GO:0060575	intestinal epithelial cell differentiation	2/546	25/18903	0.161979	0.702248	0.666695	PTK6/SOX9	2
GO:1901028	regulation of mitochondrial outer membrane permeabilization involved in apoptotic signaling pathway	2/546	25/18903	0.161979	0.702248	0.666695	TMEM14A/TMEM102	2
GO:1901071	glucosamine-containing compound metabolic process	2/546	25/18903	0.161979	0.702248	0.666695	GNPDA2/CHST7	2
GO:1901984	negative regulation of protein acetylation	2/546	25/18903	0.161979	0.702248	0.666695	SDR16C5/PWWP2B	2
GO:2000209	regulation of anoikis	2/546	25/18903	0.161979	0.702248	0.666695	CEACAM6/BCL2	2
GO:2001236	regulation of extrinsic apoptotic signaling pathway	7/546	155/18903	0.162345	0.7031	0.667504	SERPINE1/BCL2/TIMP3/IL1A/IFI6/BMP4/EYA2	7
GO:0050688	regulation of defense response to virus	4/546	74/18903	0.165692	0.716118	0.679863	AIM2/HTRA1/IFIT1/DTX3L	4
GO:0050868	negative regulation of T cell activation	6/546	128/18903	0.16611	0.716118	0.679863	SCGB1A1/NRARP/TNFRSF21/BMP4/SOCS6/SOCS1	6
GO:0009895	negative regulation of catabolic process	13/546	332/18903	0.166276	0.716118	0.679863	IRAK3/HCAR1/BCL2/QSOX1/TOB1/HIPK2/TIMP3/HCAR2/TENT5C/SEC22B/RRAGA/SUFU/PDCL3	13
GO:0007015	actin filament organization	17/546	454/18903	0.167005	0.716118	0.679863	CCN2/LPAR1/BCL2/PDXP/MARCKSL1/WASF2/CDC42EP1/ID1/MARCKS/WNT4/SHROOM2/SNX9/ARPIN/NAA80/TMSB4X/WASF3/PPP1R9A	17
GO:0051090	regulation of DNA-binding transcription factor activity	17/546	454/18903	0.167005	0.716118	0.679863	TBX6/HES6/IRAK3/IRAK2/AIM2/DDIT3/CAMK1D/HIPK2/ID1/FZD1/ROR1/FOSL1/TMSB4X/ZBTB7A/TAF3/SUFU/MSX2	17
GO:0010862	positive regulation of pathway-restricted SMAD protein phosphorylation	3/546	49/18903	0.167902	0.716118	0.679863	GDF11/BMP4/BMP8B	3
GO:0034198	cellular response to amino acid starvation	3/546	49/18903	0.167902	0.716118	0.679863	ATF4/RRAGA/SESN3	3
GO:0043330	response to exogenous dsRNA	3/546	49/18903	0.167902	0.716118	0.679863	IRAK3/ZCCHC3/IFIT1	3
GO:0045933	positive regulation of muscle contraction	3/546	49/18903	0.167902	0.716118	0.679863	CCN2/F2R/NMU	3
GO:0048066	developmental pigmentation	3/546	49/18903	0.167902	0.716118	0.679863	BCL2/ADAMTS20/MREG	3
GO:0048546	digestive tract morphogenesis	3/546	49/18903	0.167902	0.716118	0.679863	BCL2/BMP4/OVOL2	3
GO:0099054	presynapse assembly	3/546	49/18903	0.167902	0.716118	0.679863	LRFN3/FZD1/EFNB2	3
GO:1902108	regulation of mitochondrial membrane permeability involved in apoptotic process	3/546	49/18903	0.167902	0.716118	0.679863	TMEM14A/EYA2/TMEM102	3
GO:0061337	cardiac conduction	5/546	101/18903	0.167932	0.716118	0.679863	PDE4D/TMEM65/ISL1/DSC2/EHD3	5
GO:0008016	regulation of heart contraction	9/546	214/18903	0.16794	0.716118	0.679863	CCN2/ADM/TMEM38B/PDE4D/TMEM65/ISL1/DSC2/EHD3/NOS1AP	9
GO:0001819	positive regulation of cytokine production	18/546	486/18903	0.16955	0.722113	0.685554	SERPINE1/IRAK3/AIM2/NMB/DDIT3/PDE4D/SAA1/ZCCHC3/F2R/IL1A/CD14/LACC1/FERMT1/ATF4/HPSE/POLR3B/ISG15/ISL1	18
GO:0070085	glycosylation	10/546	244/18903	0.17009	0.722113	0.685554	MAN1A1/ACER2/FUT1/B4GAT1/SLC35C1/MAN1A2/B4GALT5/B3GNT9/DOLK/B3GNT4	10
GO:0051568	histone H3-K4 methylation	4/546	75/18903	0.171326	0.722113	0.685554	H1-2/WDR5B/SETD1B/BEND3	4
GO:2000242	negative regulation of reproductive process	4/546	75/18903	0.171326	0.722113	0.685554	LIF/IL1A/WNT4/BMP4	4
GO:0006517	protein deglycosylation	2/546	26/18903	0.172305	0.722113	0.685554	MAN1A1/MAN1A2	2
GO:0010842	retina layer formation	2/546	26/18903	0.172305	0.722113	0.685554	HIPK2/FJX1	2
GO:0036119	response to platelet-derived growth factor	2/546	26/18903	0.172305	0.722113	0.685554	DDIT3/CCNA2	2
GO:0042178	xenobiotic catabolic process	2/546	26/18903	0.172305	0.722113	0.685554	UGT1A1/TPMT	2
GO:0046426	negative regulation of receptor signaling pathway via JAK-STAT	2/546	26/18903	0.172305	0.722113	0.685554	SOCS2/SOCS1	2
GO:0050995	negative regulation of lipid catabolic process	2/546	26/18903	0.172305	0.722113	0.685554	HCAR1/HCAR2	2
GO:0051238	sequestering of metal ion	2/546	26/18903	0.172305	0.722113	0.685554	FTL/S100A7	2
GO:0051875	pigment granule localization	2/546	26/18903	0.172305	0.722113	0.685554	SHROOM2/MREG	2
GO:0060343	trabecula formation	2/546	26/18903	0.172305	0.722113	0.685554	MSX2/OVOL2	2
GO:0060669	embryonic placenta morphogenesis	2/546	26/18903	0.172305	0.722113	0.685554	ADM/GJB5	2
GO:0060740	prostate gland epithelium morphogenesis	2/546	26/18903	0.172305	0.722113	0.685554	SOX9/BMP4	2
GO:0097186	amelogenesis	2/546	26/18903	0.172305	0.722113	0.685554	CNNM4/MSX2	2
GO:1903798	regulation of miRNA maturation	2/546	26/18903	0.172305	0.722113	0.685554	LIN28B/BMP4	2
GO:1901019	regulation of calcium ion transmembrane transporter activity	5/546	102/18903	0.172716	0.723107	0.686498	PDE4D/HSPA2/EHD3/P2RY6/NOS1AP	5
GO:0032956	regulation of actin cytoskeleton organization	14/546	365/18903	0.173129	0.724106	0.687447	CCN2/LPAR1/PDXP/WASF2/CDC42EP1/ID1/IL1A/WNT4/SNX9/CDK5R1/ARPIN/NAA80/TMSB4X/WASF3	14
GO:0019079	viral genome replication	6/546	130/18903	0.174511	0.725565	0.688832	OASL/BCL2/ZBED1/IFIT1/ISG15/PDE12	6
GO:0032874	positive regulation of stress-activated MAPK cascade	6/546	130/18903	0.174511	0.725565	0.688832	CCN2/HIPK2/FZD7/IL1A/BMP4/RELL1	6
GO:0002221	pattern recognition receptor signaling pathway	8/546	187/18903	0.174692	0.725565	0.688832	IRAK3/IRAK2/AIM2/SMPDL3B/OASL/ZCCHC3/CD14/LACC1	8
GO:0043487	regulation of RNA stability	8/546	187/18903	0.174692	0.725565	0.688832	NANOS1/SCGB1A1/TOB1/TENT5C/LIN28B/MEX3D/ZFP36L2/PDE12	8
GO:0048469	cell maturation	8/546	187/18903	0.174692	0.725565	0.688832	TBX6/GDF11/BCL2/FAM210B/DEFB1/B4GALT5/ZBTB7A/PLD6	8
GO:0002066	columnar/cuboidal epithelial cell development	3/546	50/18903	0.175052	0.725565	0.688832	DLL1/GDF11/BMP4	3
GO:0021515	cell differentiation in spinal cord	3/546	50/18903	0.175052	0.725565	0.688832	SOX4/ISL1/SUFU	3
GO:0030195	negative regulation of blood coagulation	3/546	50/18903	0.175052	0.725565	0.688832	SERPINB2/SERPINE1/THBD	3
GO:2000059	negative regulation of ubiquitin-dependent protein catabolic process	3/546	50/18903	0.175052	0.725565	0.688832	HIPK2/SUFU/PDCL3	3
GO:0045685	regulation of glial cell differentiation	4/546	76/18903	0.177026	0.728522	0.691639	LIF/TMEM98/CLCF1/TNFRSF21	4
GO:2000142	regulation of DNA-templated transcription initiation	4/546	76/18903	0.177026	0.728522	0.691639	JUN/TAF5/FOSL1/TAF3	4
GO:0036294	cellular response to decreased oxygen levels	7/546	159/18903	0.177441	0.728522	0.691639	VASN/BCL2/JUND/HIPK2/CCNA2/ATF4/DDAH1	7
GO:0034655	nucleobase-containing compound catabolic process	16/546	428/18903	0.177505	0.728522	0.691639	NUDT3/NANOS1/SCGB1A1/ZHX2/PDE4D/TOB1/ENTPD1/TENT5C/AGO1/LIN28B/FITM2/MEX3D/ZFP36L2/SUCLG2/PDE12/NUDT18	16
GO:0032677	regulation of interleukin-8 production	5/546	103/18903	0.177552	0.728522	0.691639	SERPINE1/DDIT3/F2R/CD14/TMSB4X	5
GO:0061157	mRNA destabilization	5/546	103/18903	0.177552	0.728522	0.691639	NANOS1/TOB1/MEX3D/ZFP36L2/PDE12	5
GO:0002833	positive regulation of response to biotic stimulus	8/546	188/18903	0.178205	0.728522	0.691639	AIM2/OASL/MMRN2/MATR3/ZCCHC3/CD14/HEXIM1/POLR3B	8
GO:1903169	regulation of calcium ion transmembrane transport	8/546	188/18903	0.178205	0.728522	0.691639	TMEM38B/BCL2/PDE4D/F2R/HSPA2/EHD3/P2RY6/NOS1AP	8
GO:0031330	negative regulation of cellular catabolic process	10/546	247/18903	0.179175	0.728522	0.691639	BCL2/QSOX1/TOB1/HIPK2/TIMP3/TENT5C/SEC22B/RRAGA/SUFU/PDCL3	10
GO:0051017	actin filament bundle assembly	7/546	160/18903	0.181305	0.728522	0.691639	CCN2/LPAR1/PDXP/WASF2/ID1/MARCKS/WNT4	7
GO:0051147	regulation of muscle cell differentiation	7/546	160/18903	0.181305	0.728522	0.691639	DLL1/NID1/BCL2/ZBED6/FZD7/EFNB2/BMP4	7
GO:0030225	macrophage differentiation	3/546	51/18903	0.182285	0.728522	0.691639	LIF/BMP4/SOCS1	3
GO:0045058	T cell selection	3/546	51/18903	0.182285	0.728522	0.691639	ITPKB/BCL2/BCL11B	3
GO:0060425	lung morphogenesis	3/546	51/18903	0.182285	0.728522	0.691639	LIF/SOX9/BMP4	3
GO:0060688	regulation of morphogenesis of a branching structure	3/546	51/18903	0.182285	0.728522	0.691639	SOX9/SIX1/BMP4	3
GO:1900047	negative regulation of hemostasis	3/546	51/18903	0.182285	0.728522	0.691639	SERPINB2/SERPINE1/THBD	3
GO:1901985	positive regulation of protein acetylation	3/546	51/18903	0.182285	0.728522	0.691639	LIF/SOX4/ISL1	3
GO:1990928	response to amino acid starvation	3/546	51/18903	0.182285	0.728522	0.691639	ATF4/RRAGA/SESN3	3
GO:0032637	interleukin-8 production	5/546	104/18903	0.182439	0.728522	0.691639	SERPINE1/DDIT3/F2R/CD14/TMSB4X	5
GO:0046425	regulation of receptor signaling pathway via JAK-STAT	5/546	104/18903	0.182439	0.728522	0.691639	SOCS2/LIF/F2R/CDK5R1/SOCS1	5
GO:0051963	regulation of synapse assembly	5/546	104/18903	0.182439	0.728522	0.691639	AMIGO2/SIX1/ADNP/LRFN3/FZD1	5
GO:0001573	ganglioside metabolic process	2/546	27/18903	0.182734	0.728522	0.691639	NEU3/B4GALT5	2
GO:0001783	B cell apoptotic process	2/546	27/18903	0.182734	0.728522	0.691639	BCL2/TNFRSF21	2
GO:0010460	positive regulation of heart rate	2/546	27/18903	0.182734	0.728522	0.691639	ADM/PDE4D	2
GO:0010884	positive regulation of lipid storage	2/546	27/18903	0.182734	0.728522	0.691639	OSBPL11/FITM2	2
GO:0036037	CD8-positive, alpha-beta T cell activation	2/546	27/18903	0.182734	0.728522	0.691639	BCL2/SOCS1	2
GO:0039529	RIG-I signaling pathway	2/546	27/18903	0.182734	0.728522	0.691639	OASL/ZCCHC3	2
GO:0042133	neurotransmitter metabolic process	2/546	27/18903	0.182734	0.728522	0.691639	GCHFR/HNMT	2
GO:0042403	thyroid hormone metabolic process	2/546	27/18903	0.182734	0.728522	0.691639	SLC16A2/CPQ	2
GO:0042501	serine phosphorylation of STAT protein	2/546	27/18903	0.182734	0.728522	0.691639	LIF/CDK5R1	2
GO:0044342	type B pancreatic cell proliferation	2/546	27/18903	0.182734	0.728522	0.691639	SGPP2/IGFBP4	2
GO:0048641	regulation of skeletal muscle tissue development	2/546	27/18903	0.182734	0.728522	0.691639	DLL1/BCL2	2
GO:0071880	adenylate cyclase-activating adrenergic receptor signaling pathway	2/546	27/18903	0.182734	0.728522	0.691639	ADRB2/PDE4D	2
GO:1901623	regulation of lymphocyte chemotaxis	2/546	27/18903	0.182734	0.728522	0.691639	S100A7/TMEM102	2
GO:1905564	positive regulation of vascular endothelial cell proliferation	2/546	27/18903	0.182734	0.728522	0.691639	NRARP/SP1	2
GO:2000647	negative regulation of stem cell proliferation	2/546	27/18903	0.182734	0.728522	0.691639	FERMT1/OVOL2	2
GO:0032729	positive regulation of interferon-gamma production	4/546	77/18903	0.182789	0.728522	0.691639	PDE4D/CD14/ISG15/ISL1	4
GO:0045824	negative regulation of innate immune response	4/546	77/18903	0.182789	0.728522	0.691639	IRAK3/USP18/SERPINB9/ISG15	4
GO:0071357	cellular response to type I interferon	4/546	77/18903	0.182789	0.728522	0.691639	TBKBP1/USP18/IFIT1/ISG15	4
GO:0090559	regulation of membrane permeability	4/546	77/18903	0.182789	0.728522	0.691639	BCL2/TMEM14A/EYA2/TMEM102	4
GO:0070304	positive regulation of stress-activated protein kinase signaling cascade	6/546	132/18903	0.183083	0.728994	0.692087	CCN2/HIPK2/FZD7/IL1A/BMP4/RELL1	6
GO:0001505	regulation of neurotransmitter levels	9/546	219/18903	0.184191	0.7327	0.695606	SLC22A3/UNC13B/SNPH/GCHFR/RIMS3/CHRNA5/P2RY1/CADPS2/HNMT	9
GO:0032479	regulation of type I interferon production	5/546	105/18903	0.187375	0.743229	0.705602	NMB/ZCCHC3/CD14/POLR3B/ISG15	5
GO:0032606	type I interferon production	5/546	105/18903	0.187375	0.743229	0.705602	NMB/ZCCHC3/CD14/POLR3B/ISG15	5
GO:1901796	regulation of signal transduction by p53 class mediator	5/546	105/18903	0.187375	0.743229	0.705602	BCL2/HIPK2/BDKRB2/HEXIM1/SOX4	5
GO:0061045	negative regulation of wound healing	4/546	78/18903	0.188613	0.747426	0.709586	SERPINB2/SERPINE1/THBD/WNT4	4
GO:0050792	regulation of viral process	7/546	162/18903	0.18914	0.747756	0.709899	MDFIC/OASL/BCL2/IFIT1/HEXIM1/ISG15/PDE12	7
GO:0048013	ephrin receptor signaling pathway	3/546	52/18903	0.189597	0.747756	0.709899	EFNB1/EFNB2/CDK5R1	3
GO:0051496	positive regulation of stress fiber assembly	3/546	52/18903	0.189597	0.747756	0.709899	CCN2/LPAR1/WNT4	3
GO:0099172	presynapse organization	3/546	52/18903	0.189597	0.747756	0.709899	LRFN3/FZD1/EFNB2	3
GO:1905710	positive regulation of membrane permeability	3/546	52/18903	0.189597	0.747756	0.709899	TMEM14A/EYA2/TMEM102	3
GO:0006661	phosphatidylinositol biosynthetic process	6/546	134/18903	0.191818	0.75075	0.712742	ITPKB/SOCS2/PGAP4/SOCS7/SOCS6/SOCS1	6
GO:0035282	segmentation	5/546	106/18903	0.192358	0.75075	0.712742	TBX6/DLL1/NRARP/BMP4/PLD6	5
GO:0010818	T cell chemotaxis	2/546	28/18903	0.193252	0.75075	0.712742	S100A7/TMEM102	2
GO:0032104	regulation of response to extracellular stimulus	2/546	28/18903	0.193252	0.75075	0.712742	MN1/BCL2	2
GO:0032107	regulation of response to nutrient levels	2/546	28/18903	0.193252	0.75075	0.712742	MN1/BCL2	2
GO:0032801	receptor catabolic process	2/546	28/18903	0.193252	0.75075	0.712742	DTX3L/MYLIP	2
GO:0060479	lung cell differentiation	2/546	28/18903	0.193252	0.75075	0.712742	TMEM38B/SOX9	2
GO:0060487	lung epithelial cell differentiation	2/546	28/18903	0.193252	0.75075	0.712742	TMEM38B/SOX9	2
GO:0060512	prostate gland morphogenesis	2/546	28/18903	0.193252	0.75075	0.712742	SOX9/BMP4	2
GO:0070920	regulation of production of small RNA involved in gene silencing by RNA	2/546	28/18903	0.193252	0.75075	0.712742	LIN28B/BMP4	2
GO:0071624	positive regulation of granulocyte chemotaxis	2/546	28/18903	0.193252	0.75075	0.712742	CAMK1D/S100A7	2
GO:0090314	positive regulation of protein targeting to membrane	2/546	28/18903	0.193252	0.75075	0.712742	CDK5R1/TCAF2	2
GO:0090382	phagosome maturation	2/546	28/18903	0.193252	0.75075	0.712742	MREG/RAB43	2
GO:1903319	positive regulation of protein maturation	2/546	28/18903	0.193252	0.75075	0.712742	SOX4/BAG2	2
GO:1903672	positive regulation of sprouting angiogenesis	2/546	28/18903	0.193252	0.75075	0.712742	DLL1/FUT1	2
GO:1903779	regulation of cardiac conduction	2/546	28/18903	0.193252	0.75075	0.712742	TMEM65/EHD3	2
GO:0010810	regulation of cell-substrate adhesion	9/546	222/18903	0.194264	0.752852	0.714737	SERPINE1/CEACAM6/NID1/BCL2/ACER2/FUT1/FZD7/WNT4/FERMT1	9
GO:0008652	cellular amino acid biosynthetic process	4/546	79/18903	0.194496	0.752852	0.714737	DHFR2/SDSL/ADI1/PSAT1	4
GO:0048844	artery morphogenesis	4/546	79/18903	0.194496	0.752852	0.714737	SIX1/EFNB2/BMP4/SOX4	4
GO:0098742	cell-cell adhesion via plasma-membrane adhesion molecules	11/546	282/18903	0.194518	0.752852	0.714737	PCDHGA10/CLDN9/CEACAM6/DSG3/AMIGO2/CD177/DSC3/FAT2/LRFN3/CLDN23/DSC2	11
GO:0006890	retrograde vesicle-mediated transport, Golgi to endoplasmic reticulum	3/546	53/18903	0.196983	0.758301	0.71991	ATP9A/RAB33B/SEC22B	3
GO:0009409	response to cold	3/546	53/18903	0.196983	0.758301	0.71991	ADM/ADRB2/HSPA2	3
GO:0051155	positive regulation of striated muscle cell differentiation	3/546	53/18903	0.196983	0.758301	0.71991	BCL2/EFNB2/BMP4	3
GO:0061572	actin filament bundle organization	7/546	164/18903	0.197109	0.758301	0.71991	CCN2/LPAR1/PDXP/WASF2/ID1/MARCKS/WNT4	7
GO:0002027	regulation of heart rate	5/546	107/18903	0.197389	0.758301	0.71991	ADM/PDE4D/ISL1/DSC2/NOS1AP	5
GO:0032963	collagen metabolic process	5/546	107/18903	0.197389	0.758301	0.71991	CCN2/MMP13/F2R/WNT4/BMP4	5
GO:0061014	positive regulation of mRNA catabolic process	5/546	107/18903	0.197389	0.758301	0.71991	NANOS1/TOB1/MEX3D/ZFP36L2/PDE12	5
GO:0062207	regulation of pattern recognition receptor signaling pathway	5/546	107/18903	0.197389	0.758301	0.71991	IRAK3/SMPDL3B/OASL/ZCCHC3/CD14	5
GO:0070374	positive regulation of ERK1 and ERK2 cascade	9/546	223/18903	0.197674	0.758695	0.720284	CCN2/JUN/F2R/S100A7/P2RY1/IL1A/GAREM1/BMP4/P2RY6	9
GO:0019932	second-messenger-mediated signaling	12/546	314/18903	0.199363	0.764469	0.725766	ADM/TMEM38B/LPAR1/PDE4D/SOX9/ADNP/DEFB1/DDAH1/HRH1/RASD1/NOS1AP/PPP1R9A	12
GO:0071230	cellular response to amino acid stimulus	4/546	80/18903	0.200435	0.767751	0.728882	SIX1/RRAGA/SESN3/SOCS1	4
GO:0007498	mesoderm development	6/546	136/18903	0.200709	0.767751	0.728882	TBX6/GDF11/ETS2/BMP4/EYA2/IKZF3	6
GO:0030099	myeloid cell differentiation	15/546	407/18903	0.201317	0.767751	0.728882	ITPKB/SH3PXD2A/DLL1/MAF/LIF/WASF2/HIPK2/JUN/PRXL2A/FAM210B/BMP4/ZBTB7A/ISG15/GPC3/SOCS1	15
GO:0032231	regulation of actin filament bundle assembly	5/546	108/18903	0.202464	0.767751	0.728882	CCN2/LPAR1/WASF2/ID1/WNT4	5
GO:0034308	primary alcohol metabolic process	5/546	108/18903	0.202464	0.767751	0.728882	DHRS9/CEL/SDR16C5/AKR1B15/WNT4	5
GO:0023061	signal release	17/546	470/18903	0.20311	0.767751	0.728882	UNC13B/SNPH/ADM/NMB/LIF/RIMS3/SLC16A2/HCAR2/F2R/PCSK5/CHRNA5/P2RY1/IL1A/SOX4/ABCA12/ISL1/CADPS2	17
GO:0003156	regulation of animal organ formation	2/546	29/18903	0.203845	0.767751	0.728882	SIX1/BMP4	2
GO:0003209	cardiac atrium morphogenesis	2/546	29/18903	0.203845	0.767751	0.728882	SOX4/ISL1	2
GO:0008053	mitochondrial fusion	2/546	29/18903	0.203845	0.767751	0.728882	VAT1/PLD6	2
GO:0010955	negative regulation of protein processing	2/546	29/18903	0.203845	0.767751	0.728882	SERPINE1/TMEM98	2
GO:0018200	peptidyl-glutamic acid modification	2/546	29/18903	0.203845	0.767751	0.728882	VKORC1/NAA80	2
GO:0034698	response to gonadotropin	2/546	29/18903	0.203845	0.767751	0.728882	GJB2/CCNA2	2
GO:0043949	regulation of cAMP-mediated signaling	2/546	29/18903	0.203845	0.767751	0.728882	LPAR1/PDE4D	2
GO:0060441	epithelial tube branching involved in lung morphogenesis	2/546	29/18903	0.203845	0.767751	0.728882	SOX9/BMP4	2
GO:1903318	negative regulation of protein maturation	2/546	29/18903	0.203845	0.767751	0.728882	SERPINE1/TMEM98	2
GO:0050819	negative regulation of coagulation	3/546	54/18903	0.204437	0.767751	0.728882	SERPINB2/SERPINE1/THBD	3
GO:1901657	glycosyl compound metabolic process	4/546	81/18903	0.206427	0.767751	0.728882	NAGA/DHFR2/TYW1B/FUCA1	4
GO:0033209	tumor necrosis factor-mediated signaling pathway	5/546	109/18903	0.207582	0.767751	0.728882	AIM2/RRAGA/H2BC11/TMSB4X/NKIRAS1	5
GO:0007517	muscle organ development	13/546	348/18903	0.208839	0.767751	0.728882	PAX7/ZNF609/ZNF689/DLL1/DMRTA2/BCL2/LIF/FOXN2/SIX1/FZD1/BMP4/ISL1/EID2	13
GO:0001959	regulation of cytokine-mediated signaling pathway	7/546	167/18903	0.209305	0.767751	0.728882	IRAK3/IRAK2/USP18/H2BC11/NKIRAS1/ISG15/SOCS1	7
GO:0030879	mammary gland development	6/546	138/18903	0.209747	0.767751	0.728882	SOCS2/SOX9/WNT4/BMP4/ZNF703/MSX2	6
GO:0042060	wound healing	16/546	442/18903	0.211035	0.767751	0.728882	SERPINB2/SERPINE1/THBD/VKORC1/SAA1/ENTPD1/CLIC1/FZD7/F2R/P2RY1/IL1A/WNT4/FERMT1/HPSE/PAPSS2/MSX2	16
GO:0018394	peptidyl-lysine acetylation	8/546	197/18903	0.211154	0.767751	0.728882	SDR16C5/LIF/TAF5/EID1/PWWP2B/SOX4/ISL1/BEND3	8
GO:0048705	skeletal system morphogenesis	9/546	227/18903	0.21156	0.767751	0.728882	CCN2/MMP13/NAB1/SOX9/CSRNP1/SIX1/RAB33B/BMP4/MSX2	9
GO:0003179	heart valve morphogenesis	3/546	55/18903	0.211954	0.767751	0.728882	SOX9/BMP4/SOX4	3
GO:0031103	axon regeneration	3/546	55/18903	0.211954	0.767751	0.728882	BCL2/JUN/ISL1	3
GO:0043525	positive regulation of neuron apoptotic process	3/546	55/18903	0.211954	0.767751	0.728882	DDIT3/ATF4/CDK5R1	3
GO:0045668	negative regulation of osteoblast differentiation	3/546	55/18903	0.211954	0.767751	0.728882	TOB1/SOX9/SUFU	3
GO:0072132	mesenchyme morphogenesis	3/546	55/18903	0.211954	0.767751	0.728882	SOX9/ISL1/MSX2	3
GO:0051149	positive regulation of muscle cell differentiation	4/546	82/18903	0.212471	0.767751	0.728882	NID1/BCL2/EFNB2/BMP4	4
GO:0051279	regulation of release of sequestered calcium ion into cytosol	4/546	82/18903	0.212471	0.767751	0.728882	TMEM38B/PDE4D/F2R/P2RY6	4
GO:0007218	neuropeptide signaling pathway	5/546	110/18903	0.212743	0.767751	0.728882	LTB4R/NMB/LTB4R2/NMU/NXPH4	5
GO:0045833	negative regulation of lipid metabolic process	5/546	110/18903	0.212743	0.767751	0.728882	UGT1A1/HCAR1/SOX9/HCAR2/WNT4	5
GO:0007202	activation of phospholipase C activity	2/546	30/18903	0.2145	0.767751	0.728882	LPAR1/P2RY6	2
GO:0008535	respiratory chain complex IV assembly	2/546	30/18903	0.2145	0.767751	0.728882	COA6/SCO2	2
GO:0070498	interleukin-1-mediated signaling pathway	2/546	30/18903	0.2145	0.767751	0.728882	IRAK3/IRAK2	2
GO:1902230	negative regulation of intrinsic apoptotic signaling pathway in response to DNA damage	2/546	30/18903	0.2145	0.767751	0.728882	BCL2/CDKN2D	2
GO:1903203	regulation of oxidative stress-induced neuron death	2/546	30/18903	0.2145	0.767751	0.728882	FZD1/ATF4	2
GO:0042326	negative regulation of phosphorylation	14/546	381/18903	0.214501	0.767751	0.728882	SERPINB3/DBNDD2/IRAK3/DUSP16/PTK6/PDE4D/CDKN2D/PKIA/JUN/BDKRB2/DUSP7/HEXIM1/BMP4/SOCS1	14
GO:0002262	myeloid cell homeostasis	7/546	169/18903	0.217589	0.767751	0.728882	ITPKB/HIPK2/FAM210B/HCAR2/BMP4/ZBTB7A/ISG15	7
GO:0022037	metencephalon development	5/546	111/18903	0.217944	0.767751	0.728882	NANOS1/DLL1/LPAR1/BCL2/CDK5R1	5
GO:0034340	response to type I interferon	4/546	83/18903	0.218564	0.767751	0.728882	TBKBP1/USP18/IFIT1/ISG15	4
GO:0042310	vasoconstriction	4/546	83/18903	0.218564	0.767751	0.728882	ADM/F2R/BDKRB2/HRH1	4
GO:0060048	cardiac muscle contraction	6/546	140/18903	0.218927	0.767751	0.728882	CCN2/TMEM38B/PDE4D/DSC2/EHD3/NOS1AP	6
GO:0046942	carboxylic acid transport	11/546	290/18903	0.219167	0.767751	0.728882	SLC22A3/ABCG2/PRAF2/NMB/LRRC8D/SLC16A2/SLC26A2/IL1A/BDKRB2/SLC6A14/SLC5A12	11
GO:0018205	peptidyl-lysine modification	15/546	414/18903	0.219401	0.767751	0.728882	LOXL4/H1-2/SDR16C5/ZBED1/LIF/EEF1AKMT3/TAF5/EID1/WDR5B/SETD1B/METTL18/PWWP2B/SOX4/ISL1/BEND3	15
GO:0010559	regulation of glycoprotein biosynthetic process	3/546	56/18903	0.219531	0.767751	0.728882	BCL2/ACER2/SLC2A10	3
GO:0010676	positive regulation of cellular carbohydrate metabolic process	3/546	56/18903	0.219531	0.767751	0.728882	P2RY1/HRH1/P2RY6	3
GO:0021545	cranial nerve development	3/546	56/18903	0.219531	0.767751	0.728882	LPAR1/SIX1/ISL1	3
GO:0051438	regulation of ubiquitin-protein transferase activity	3/546	56/18903	0.219531	0.767751	0.728882	ARRDC4/DTX3L/BAG2	3
GO:0071715	icosanoid transport	3/546	56/18903	0.219531	0.767751	0.728882	NMB/IL1A/BDKRB2	3
GO:0072348	sulfur compound transport	3/546	56/18903	0.219531	0.767751	0.728882	ABCG2/LRRC8D/SLC26A2	3
GO:2000630	positive regulation of miRNA metabolic process	3/546	56/18903	0.219531	0.767751	0.728882	JUN/LIN28B/FOSL1	3
GO:0045861	negative regulation of proteolysis	13/546	352/18903	0.220174	0.767751	0.728882	SERPINB3/SERPINB2/SERPINE1/CSTA/SERPINB9/TMEM98/CDKN2D/HIPK2/TIMP3/IFI6/GPC3/SUFU/PDCL3	13
GO:0007156	homophilic cell adhesion via plasma membrane adhesion molecules	7/546	170/18903	0.221775	0.767751	0.728882	PCDHGA10/CEACAM6/DSG3/AMIGO2/DSC3/FAT2/DSC2	7
GO:0006473	protein acetylation	9/546	230/18903	0.222225	0.767751	0.728882	SDR16C5/LIF/TAF5/EID1/PWWP2B/NAA80/SOX4/ISL1/BEND3	9
GO:1902903	regulation of supramolecular fiber organization	14/546	384/18903	0.222709	0.767751	0.728882	CCN2/LPAR1/PDXP/WASF2/CDC42EP1/ID1/WNT4/SNX9/CDK5R1/ARPIN/NAA80/TMSB4X/TPX2/WASF3	14
GO:0009855	determination of bilateral symmetry	6/546	141/18903	0.223566	0.767751	0.728882	TBX6/DLL1/DDIT3/NBL1/SUFU/OVOL2	6
GO:0031397	negative regulation of protein ubiquitination	4/546	84/18903	0.224703	0.767751	0.728882	DTX3L/SOX4/ISG15/BAG2	4
GO:0035050	embryonic heart tube development	4/546	84/18903	0.224703	0.767751	0.728882	TBX6/DLL1/SUFU/OVOL2	4
GO:0051851	modulation by host of symbiont process	4/546	84/18903	0.224703	0.767751	0.728882	SPRR2A/ZBED1/JUN/SP1	4
GO:0140056	organelle localization by membrane tethering	4/546	84/18903	0.224703	0.767751	0.728882	UNC13B/SNPH/RAB3D/STX10	4
GO:0002230	positive regulation of defense response to virus by host	2/546	31/18903	0.225205	0.767751	0.728882	AIM2/DTX3L	2
GO:0010880	regulation of release of sequestered calcium ion into cytosol by sarcoplasmic reticulum	2/546	31/18903	0.225205	0.767751	0.728882	TMEM38B/PDE4D	2
GO:0017145	stem cell division	2/546	31/18903	0.225205	0.767751	0.728882	FZD7/ZFP36L2	2
GO:0021591	ventricular system development	2/546	31/18903	0.225205	0.767751	0.728882	CCDC134/KIF27	2
GO:0031069	hair follicle morphogenesis	2/546	31/18903	0.225205	0.767751	0.728882	FOXQ1/BCL2	2
GO:0033137	negative regulation of peptidyl-serine phosphorylation	2/546	31/18903	0.225205	0.767751	0.728882	PDE4D/BDKRB2	2
GO:0034505	tooth mineralization	2/546	31/18903	0.225205	0.767751	0.728882	CNNM4/MSX2	2
GO:0040018	positive regulation of multicellular organism growth	2/546	31/18903	0.225205	0.767751	0.728882	BCL2/GPAM	2
GO:0045939	negative regulation of steroid metabolic process	2/546	31/18903	0.225205	0.767751	0.728882	UGT1A1/WNT4	2
GO:0045987	positive regulation of smooth muscle contraction	2/546	31/18903	0.225205	0.767751	0.728882	F2R/NMU	2
GO:0060055	angiogenesis involved in wound healing	2/546	31/18903	0.225205	0.767751	0.728882	SERPINE1/HPSE	2
GO:0060603	mammary gland duct morphogenesis	2/546	31/18903	0.225205	0.767751	0.728882	WNT4/MSX2	2
GO:0061311	cell surface receptor signaling pathway involved in heart development	2/546	31/18903	0.225205	0.767751	0.728882	BMP4/MSX2	2
GO:0098901	regulation of cardiac muscle cell action potential	2/546	31/18903	0.225205	0.767751	0.728882	DSC2/NOS1AP	2
GO:1900745	positive regulation of p38MAPK cascade	2/546	31/18903	0.225205	0.767751	0.728882	BMP4/RELL1	2
GO:1904064	positive regulation of cation transmembrane transport	7/546	171/18903	0.225989	0.767751	0.728882	ADRB2/F2R/HSPA2/TMSB4X/EHD3/P2RY6/NOS1AP	7
GO:0051216	cartilage development	8/546	201/18903	0.226509	0.767751	0.728882	CCN2/PTHLH/MAF/MMP13/SOX9/BMP4/BMP8B/MSX2	8
GO:0010332	response to gamma radiation	3/546	57/18903	0.227161	0.767751	0.728882	BCL2/IL1A/LIG4	3
GO:0018023	peptidyl-lysine trimethylation	3/546	57/18903	0.227161	0.767751	0.728882	H1-2/SETD1B/BEND3	3
GO:0032768	regulation of monooxygenase activity	3/546	57/18903	0.227161	0.767751	0.728882	IL1A/DDAH1/NOS1AP	3
GO:0035196	miRNA processing	3/546	57/18903	0.227161	0.767751	0.728882	AGO1/LIN28B/BMP4	3
GO:0045071	negative regulation of viral genome replication	3/546	57/18903	0.227161	0.767751	0.728882	OASL/IFIT1/ISG15	3
GO:1903053	regulation of extracellular matrix organization	3/546	57/18903	0.227161	0.767751	0.728882	NID1/SLC2A10/SOX9	3
GO:1905954	positive regulation of lipid localization	5/546	113/18903	0.228462	0.767751	0.728882	NMB/IL1A/OSBPL11/FITM2/ABCA12	5
GO:0002683	negative regulation of immune system process	16/546	449/18903	0.228809	0.767751	0.728882	IRAK3/SCGB1A1/TSC22D3/DLL1/USP18/SERPINB9/NRARP/SOX9/GPAM/TNFRSF21/BMP4/SOCS6/ISG15/NBL1/CD68/SOCS1	16
GO:0007254	JNK cascade	7/546	172/18903	0.230231	0.767751	0.728882	SERPINB3/CCN2/MDFIC/DUSP16/HIPK2/FZD7/IL1A	7
GO:0022408	negative regulation of cell-cell adhesion	8/546	202/18903	0.23041	0.767751	0.728882	SCGB1A1/NRARP/TNFRSF21/BMP4/SOCS6/ABCA12/ZNF703/SOCS1	8
GO:0044344	cellular response to fibroblast growth factor stimulus	5/546	114/18903	0.233776	0.767751	0.728882	FGFBP1/CCN2/SHISA2/WNT4/ZFP36L2	5
GO:1903828	negative regulation of protein localization	8/546	203/18903	0.234334	0.767751	0.728882	MDFIC/TP53INP2/TMEM98/PKIA/F2R/FERMT1/SNX33/SUFU	8
GO:0033619	membrane protein proteolysis	3/546	58/18903	0.234842	0.767751	0.728882	TIMP3/SNX9/SNX33	3
GO:0045620	negative regulation of lymphocyte differentiation	3/546	58/18903	0.234842	0.767751	0.728882	NRARP/BMP4/SOCS1	3
GO:0048599	oocyte development	3/546	58/18903	0.234842	0.767751	0.728882	BCL2/WNT4/PLD6	3
GO:0003180	aortic valve morphogenesis	2/546	32/18903	0.235948	0.767751	0.728882	SOX9/BMP4	2
GO:0006335	DNA replication-dependent chromatin assembly	2/546	32/18903	0.235948	0.767751	0.728882	H3C10/H3C6	2
GO:0010165	response to X-ray	2/546	32/18903	0.235948	0.767751	0.728882	THBD/LIG4	2
GO:0010644	cell communication by electrical coupling	2/546	32/18903	0.235948	0.767751	0.728882	GJB2/PDE4D	2
GO:0034311	diol metabolic process	2/546	32/18903	0.235948	0.767751	0.728882	ACER2/SGPP2	2
GO:0034315	regulation of Arp2/3 complex-mediated actin nucleation	2/546	32/18903	0.235948	0.767751	0.728882	WASF2/WASF3	2
GO:0045070	positive regulation of viral genome replication	2/546	32/18903	0.235948	0.767751	0.728882	IFIT1/PDE12	2
GO:0048710	regulation of astrocyte differentiation	2/546	32/18903	0.235948	0.767751	0.728882	LIF/CLCF1	2
GO:0050482	arachidonic acid secretion	2/546	32/18903	0.235948	0.767751	0.728882	NMB/BDKRB2	2
GO:0061036	positive regulation of cartilage development	2/546	32/18903	0.235948	0.767751	0.728882	SOX9/BMP4	2
GO:0140718	facultative heterochromatin formation	2/546	32/18903	0.235948	0.767751	0.728882	PHF2/BEND3	2
GO:1903715	regulation of aerobic respiration	2/546	32/18903	0.235948	0.767751	0.728882	SLC25A33/PDE12	2
GO:1903963	arachidonate transport	2/546	32/18903	0.235948	0.767751	0.728882	NMB/BDKRB2	2
GO:0006644	phospholipid metabolic process	14/546	389/18903	0.236679	0.767751	0.728882	ITPKB/SOCS2/SLC44A5/SMPDL3B/TMEM38B/PGAP4/MBOAT1/SOCS7/GPAM/PMVK/FITM2/SOCS6/DOLK/SOCS1	14
GO:0032092	positive regulation of protein binding	4/546	86/18903	0.237111	0.767751	0.728882	CTHRC1/HIPK2/DTX3L/BMP4	4
GO:0018022	peptidyl-lysine methylation	6/546	144/18903	0.237674	0.767751	0.728882	H1-2/EEF1AKMT3/WDR5B/SETD1B/METTL18/BEND3	6
GO:0030177	positive regulation of Wnt signaling pathway	6/546	144/18903	0.237674	0.767751	0.728882	TBL1X/AMER1/NRARP/SOX4/FRAT1/GPC3	6
GO:0050921	positive regulation of chemotaxis	6/546	144/18903	0.237674	0.767751	0.728882	SERPINE1/LPAR1/CAMK1D/S100A7/TMSB4X/TMEM102	6
GO:0055088	lipid homeostasis	7/546	174/18903	0.238794	0.767751	0.728882	MALL/TLCD1/GPAM/TLCD2/FITM2/ABCA12/MYLIP	7
GO:1904892	regulation of receptor signaling pathway via STAT	5/546	115/18903	0.239124	0.767751	0.728882	SOCS2/LIF/F2R/CDK5R1/SOCS1	5
GO:0051091	positive regulation of DNA-binding transcription factor activity	10/546	266/18903	0.241478	0.767751	0.728882	IRAK3/IRAK2/AIM2/DDIT3/CAMK1D/HIPK2/FZD1/ROR1/FOSL1/ZBTB7A	10
GO:1901605	alpha-amino acid metabolic process	8/546	205/18903	0.242253	0.767751	0.728882	DHFR2/SDSL/ATF4/ADI1/DDAH1/AGMAT/GMPS/PSAT1	8
GO:0051783	regulation of nuclear division	6/546	145/18903	0.242437	0.767751	0.728882	PDXP/LIF/IL1A/WNT4/BMP4/MSX2	6
GO:0007566	embryo implantation	3/546	59/18903	0.242567	0.767751	0.728882	SCGB1A1/LIF/PCSK5	3
GO:0045010	actin nucleation	3/546	59/18903	0.242567	0.767751	0.728882	WASF2/ARPIN/WASF3	3
GO:0051785	positive regulation of nuclear division	3/546	59/18903	0.242567	0.767751	0.728882	IL1A/WNT4/MSX2	3
GO:0043488	regulation of mRNA stability	7/546	175/18903	0.243115	0.767751	0.728882	NANOS1/SCGB1A1/TOB1/TENT5C/MEX3D/ZFP36L2/PDE12	7
GO:0008543	fibroblast growth factor receptor signaling pathway	4/546	87/18903	0.243375	0.767751	0.728882	FGFBP1/CCN2/SHISA2/WNT4	4
GO:0010232	vascular transport	4/546	87/18903	0.243375	0.767751	0.728882	SLC22A3/ABCG2/SLC2A10/SLC16A2	4
GO:0010507	negative regulation of autophagy	4/546	87/18903	0.243375	0.767751	0.728882	BCL2/QSOX1/SEC22B/RRAGA	4
GO:0030433	ubiquitin-dependent ERAD pathway	4/546	87/18903	0.243375	0.767751	0.728882	MAN1A1/FBXO6/SGTB/UBE4A	4
GO:0048145	regulation of fibroblast proliferation	4/546	87/18903	0.243375	0.767751	0.728882	LIF/JUN/CCNA2/LIG4	4
GO:0150104	transport across blood-brain barrier	4/546	87/18903	0.243375	0.767751	0.728882	SLC22A3/ABCG2/SLC2A10/SLC16A2	4
GO:0002832	negative regulation of response to biotic stimulus	5/546	116/18903	0.244506	0.767751	0.728882	IRAK3/USP18/SERPINB9/HTRA1/ISG15	5
GO:2000241	regulation of reproductive process	8/546	206/18903	0.246245	0.767751	0.728882	LIF/SOX9/P2RY1/IL1A/WNT4/DEFB1/BMP4/MSX2	8
GO:0021772	olfactory bulb development	2/546	33/18903	0.246718	0.767751	0.728882	FUT1/ATF5	2
GO:0030947	regulation of vascular endothelial growth factor receptor signaling pathway	2/546	33/18903	0.246718	0.767751	0.728882	TMEM204/MMRN2	2
GO:0036475	neuron death in response to oxidative stress	2/546	33/18903	0.246718	0.767751	0.728882	FZD1/ATF4	2
GO:0043171	peptide catabolic process	2/546	33/18903	0.246718	0.767751	0.728882	CHAC2/CPQ	2
GO:0045577	regulation of B cell differentiation	2/546	33/18903	0.246718	0.767751	0.728882	ZFP36L2/IKZF3	2
GO:0045736	negative regulation of cyclin-dependent protein serine/threonine kinase activity	2/546	33/18903	0.246718	0.767751	0.728882	CDKN2D/HEXIM1	2
GO:0045879	negative regulation of smoothened signaling pathway	2/546	33/18903	0.246718	0.767751	0.728882	GPC3/SUFU	2
GO:0045907	positive regulation of vasoconstriction	2/546	33/18903	0.246718	0.767751	0.728882	F2R/HRH1	2
GO:0048566	embryonic digestive tract development	2/546	33/18903	0.246718	0.767751	0.728882	PCSK5/OVOL2	2
GO:0060351	cartilage development involved in endochondral bone morphogenesis	2/546	33/18903	0.246718	0.767751	0.728882	MMP13/SOX9	2
GO:0070633	transepithelial transport	2/546	33/18903	0.246718	0.767751	0.728882	ABCG2/P2RY6	2
GO:0071875	adrenergic receptor signaling pathway	2/546	33/18903	0.246718	0.767751	0.728882	ADRB2/PDE4D	2
GO:1902253	regulation of intrinsic apoptotic signaling pathway by p53 class mediator	2/546	33/18903	0.246718	0.767751	0.728882	BCL2/BDKRB2	2
GO:1904030	negative regulation of cyclin-dependent protein kinase activity	2/546	33/18903	0.246718	0.767751	0.728882	CDKN2D/HEXIM1	2
GO:1904893	negative regulation of receptor signaling pathway via STAT	2/546	33/18903	0.246718	0.767751	0.728882	SOCS2/SOCS1	2
GO:0010634	positive regulation of epithelial cell migration	7/546	176/18903	0.247459	0.767751	0.728882	FGFBP1/FUT1/SOX9/JUN/BMP4/SP1/TMSB4X	7
GO:0050680	negative regulation of epithelial cell proliferation	7/546	176/18903	0.247459	0.767751	0.728882	MMRN2/SOX9/EFNB2/BMP4/GPC3/ISL1/VASH1	7
GO:0033627	cell adhesion mediated by integrin	4/546	88/18903	0.249676	0.767751	0.728882	SERPINE1/LIF/ACER2/FERMT1	4
GO:0000079	regulation of cyclin-dependent protein serine/threonine kinase activity	5/546	117/18903	0.24992	0.767751	0.728882	CDKN2D/SERTAD1/CCNA2/CDK5R1/HEXIM1	5
GO:0009308	amine metabolic process	5/546	117/18903	0.24992	0.767751	0.728882	SLC22A3/CHDH/AGMAT/AOC1/HNMT	5
GO:0046632	alpha-beta T cell differentiation	5/546	117/18903	0.24992	0.767751	0.728882	ITPKB/BCL2/TMEM98/BCL11B/SOCS1	5
GO:0002753	cytoplasmic pattern recognition receptor signaling pathway	3/546	60/18903	0.250333	0.767751	0.728882	OASL/ZCCHC3/LACC1	3
GO:2000300	regulation of synaptic vesicle exocytosis	3/546	60/18903	0.250333	0.767751	0.728882	RIMS3/CHRNA5/P2RY1	3
GO:0043534	blood vessel endothelial cell migration	7/546	177/18903	0.251828	0.767751	0.728882	FGFBP1/MMRN2/ID1/EFNB2/SP1/TMSB4X/VASH1	7
GO:0070663	regulation of leukocyte proliferation	10/546	269/18903	0.251977	0.767751	0.728882	SCGB1A1/NMB/BCL2/EFNB1/CLCF1/GPAM/IL1A/TNFRSF21/BMP4/IKZF3	10
GO:0045598	regulation of fat cell differentiation	6/546	147/18903	0.252044	0.767751	0.728882	CCDC85B/DDIT3/SIX1/DLK2/ZFP36L2/MSX2	6
GO:0106106	cold-induced thermogenesis	6/546	147/18903	0.252044	0.767751	0.728882	SCD/ADRB2/DDIT3/ID1/ATF4/PWWP2B	6
GO:0120161	regulation of cold-induced thermogenesis	6/546	147/18903	0.252044	0.767751	0.728882	SCD/ADRB2/DDIT3/ID1/ATF4/PWWP2B	6
GO:1903038	negative regulation of leukocyte cell-cell adhesion	6/546	147/18903	0.252044	0.767751	0.728882	SCGB1A1/NRARP/TNFRSF21/BMP4/SOCS6/SOCS1	6
GO:0022407	regulation of cell-cell adhesion	17/546	490/18903	0.252867	0.767751	0.728882	ITPKB/CEACAM6/SCGB1A1/NRARP/EFNB1/GPAM/LRFN3/IL1A/WNT4/EFNB2/TNFRSF21/BMP4/SOCS6/SOX4/ABCA12/ZNF703/SOCS1	17
GO:0071900	regulation of protein serine/threonine kinase activity	14/546	395/18903	0.253891	0.767751	0.728882	SERPINB3/IRAK3/DUSP16/TCIM/ADRB2/CDKN2D/PKIA/SERTAD1/CCNA2/DUSP7/CDK5R1/HEXIM1/BMP4/CAB39L	14
GO:0003093	regulation of glomerular filtration	1/546	10/18903	0.254103	0.767751	0.728882	F2R	1
GO:0003129	heart induction	1/546	10/18903	0.254103	0.767751	0.728882	BMP4	1
GO:0003183	mitral valve morphogenesis	1/546	10/18903	0.254103	0.767751	0.728882	SOX4	1
GO:0003211	cardiac ventricle formation	1/546	10/18903	0.254103	0.767751	0.728882	SOX4	1
GO:0003253	cardiac neural crest cell migration involved in outflow tract morphogenesis	1/546	10/18903	0.254103	0.767751	0.728882	BMP4	1
GO:0003418	growth plate cartilage chondrocyte differentiation	1/546	10/18903	0.254103	0.767751	0.728882	SOX9	1
GO:0006547	histidine metabolic process	1/546	10/18903	0.254103	0.767751	0.728882	HNMT	1
GO:0006655	phosphatidylglycerol biosynthetic process	1/546	10/18903	0.254103	0.767751	0.728882	GPAM	1
GO:0006702	androgen biosynthetic process	1/546	10/18903	0.254103	0.767751	0.728882	WNT4	1
GO:0007191	adenylate cyclase-activating dopamine receptor signaling pathway	1/546	10/18903	0.254103	0.767751	0.728882	GNAL	1
GO:0008343	adult feeding behavior	1/546	10/18903	0.254103	0.767751	0.728882	DMBX1	1
GO:0009113	purine nucleobase biosynthetic process	1/546	10/18903	0.254103	0.767751	0.728882	GMPS	1
GO:0009155	purine deoxyribonucleotide catabolic process	1/546	10/18903	0.254103	0.767751	0.728882	NUDT18	1
GO:0009396	folic acid-containing compound biosynthetic process	1/546	10/18903	0.254103	0.767751	0.728882	DHFR2	1
GO:0009629	response to gravity	1/546	10/18903	0.254103	0.767751	0.728882	FOSL1	1
GO:0015838	amino-acid betaine transport	1/546	10/18903	0.254103	0.767751	0.728882	SLC6A14	1
GO:0021561	facial nerve development	1/546	10/18903	0.254103	0.767751	0.728882	SIX1	1
GO:0021610	facial nerve morphogenesis	1/546	10/18903	0.254103	0.767751	0.728882	SIX1	1
GO:0030953	astral microtubule organization	1/546	10/18903	0.254103	0.767751	0.728882	TPPP	1
GO:0031666	positive regulation of lipopolysaccharide-mediated signaling pathway	1/546	10/18903	0.254103	0.767751	0.728882	CD14	1
GO:0032353	negative regulation of hormone biosynthetic process	1/546	10/18903	0.254103	0.767751	0.728882	WNT4	1
GO:0033034	positive regulation of myeloid cell apoptotic process	1/546	10/18903	0.254103	0.767751	0.728882	HCAR2	1
GO:0033085	negative regulation of T cell differentiation in thymus	1/546	10/18903	0.254103	0.767751	0.728882	BMP4	1
GO:0033314	mitotic DNA replication checkpoint signaling	1/546	10/18903	0.254103	0.767751	0.728882	ORC1	1
GO:0033483	gas homeostasis	1/546	10/18903	0.254103	0.767751	0.728882	ADNP	1
GO:0033523	histone H2B ubiquitination	1/546	10/18903	0.254103	0.767751	0.728882	DTX3L	1
GO:0034651	cortisol biosynthetic process	1/546	10/18903	0.254103	0.767751	0.728882	WNT4	1
GO:0035878	nail development	1/546	10/18903	0.254103	0.767751	0.728882	MSX2	1
GO:0042135	neurotransmitter catabolic process	1/546	10/18903	0.254103	0.767751	0.728882	HNMT	1
GO:0043587	tongue morphogenesis	1/546	10/18903	0.254103	0.767751	0.728882	SIX1	1
GO:0044341	sodium-dependent phosphate transport	1/546	10/18903	0.254103	0.767751	0.728882	ATF4	1
GO:0044351	macropinocytosis	1/546	10/18903	0.254103	0.767751	0.728882	SNX33	1
GO:0048241	epinephrine transport	1/546	10/18903	0.254103	0.767751	0.728882	SLC22A3	1
GO:0048672	positive regulation of collateral sprouting	1/546	10/18903	0.254103	0.767751	0.728882	CRABP2	1
GO:0051351	positive regulation of ligase activity	1/546	10/18903	0.254103	0.767751	0.728882	TMSB4X	1
GO:0051409	response to nitrosative stress	1/546	10/18903	0.254103	0.767751	0.728882	DDIT3	1
GO:0060054	positive regulation of epithelial cell proliferation involved in wound healing	1/546	10/18903	0.254103	0.767751	0.728882	FZD7	1
GO:0060075	regulation of resting membrane potential	1/546	10/18903	0.254103	0.767751	0.728882	KCNK5	1
GO:0060346	bone trabecula formation	1/546	10/18903	0.254103	0.767751	0.728882	MSX2	1
GO:0060452	positive regulation of cardiac muscle contraction	1/546	10/18903	0.254103	0.767751	0.728882	CCN2	1
GO:0060920	cardiac pacemaker cell differentiation	1/546	10/18903	0.254103	0.767751	0.728882	ISL1	1
GO:0061626	pharyngeal arch artery morphogenesis	1/546	10/18903	0.254103	0.767751	0.728882	BMP4	1
GO:0070327	thyroid hormone transport	1/546	10/18903	0.254103	0.767751	0.728882	SLC16A2	1
GO:0070391	response to lipoteichoic acid	1/546	10/18903	0.254103	0.767751	0.728882	CD14	1
GO:0071223	cellular response to lipoteichoic acid	1/546	10/18903	0.254103	0.767751	0.728882	CD14	1
GO:0071233	cellular response to leucine	1/546	10/18903	0.254103	0.767751	0.728882	SESN3	1
GO:0071377	cellular response to glucagon stimulus	1/546	10/18903	0.254103	0.767751	0.728882	GJB2	1
GO:0071600	otic vesicle morphogenesis	1/546	10/18903	0.254103	0.767751	0.728882	SOX9	1
GO:0072172	mesonephric tubule formation	1/546	10/18903	0.254103	0.767751	0.728882	SIX1	1
GO:0072203	cell proliferation involved in metanephros development	1/546	10/18903	0.254103	0.767751	0.728882	GPC3	1
GO:0090009	primitive streak formation	1/546	10/18903	0.254103	0.767751	0.728882	ETS2	1
GO:0090394	negative regulation of excitatory postsynaptic potential	1/546	10/18903	0.254103	0.767751	0.728882	S1PR2	1
GO:0097201	negative regulation of transcription from RNA polymerase II promoter in response to stress	1/546	10/18903	0.254103	0.767751	0.728882	JUN	1
GO:0098903	regulation of membrane repolarization during action potential	1/546	10/18903	0.254103	0.767751	0.728882	NOS1AP	1
GO:1901203	positive regulation of extracellular matrix assembly	1/546	10/18903	0.254103	0.767751	0.728882	SOX9	1
GO:1901401	regulation of tetrapyrrole metabolic process	1/546	10/18903	0.254103	0.767751	0.728882	TMEM14A	1
GO:1901620	regulation of smoothened signaling pathway involved in dorsal/ventral neural tube patterning	1/546	10/18903	0.254103	0.767751	0.728882	SUFU	1
GO:1902237	positive regulation of endoplasmic reticulum stress-induced intrinsic apoptotic signaling pathway	1/546	10/18903	0.254103	0.767751	0.728882	DDIT3	1
GO:1902645	tertiary alcohol biosynthetic process	1/546	10/18903	0.254103	0.767751	0.728882	WNT4	1
GO:1902946	protein localization to early endosome	1/546	10/18903	0.254103	0.767751	0.728882	DTX3L	1
GO:1904587	response to glycoprotein	1/546	10/18903	0.254103	0.767751	0.728882	MAN1A1	1
GO:1905461	positive regulation of vascular associated smooth muscle cell apoptotic process	1/546	10/18903	0.254103	0.767751	0.728882	ATF4	1
GO:2001054	negative regulation of mesenchymal cell apoptotic process	1/546	10/18903	0.254103	0.767751	0.728882	SOX9	1
GO:0006479	protein methylation	8/546	208/18903	0.254295	0.767751	0.728882	H1-2/EEF1AKMT4/EEF1AKMT3/WDR5B/SETD1B/METTL18/RAB3D/BEND3	8
GO:0008213	protein alkylation	8/546	208/18903	0.254295	0.767751	0.728882	H1-2/EEF1AKMT4/EEF1AKMT3/WDR5B/SETD1B/METTL18/RAB3D/BEND3	8
GO:0006805	xenobiotic metabolic process	5/546	118/18903	0.255364	0.767751	0.728882	UGT1A7/UGT1A1/VKORC1/UGT1A10/TPMT	5
GO:0006821	chloride transport	5/546	118/18903	0.255364	0.767751	0.728882	CLIC1/SLC26A2/SLC6A14/CLCN4/P2RY6	5
GO:0030326	embryonic limb morphogenesis	5/546	118/18903	0.255364	0.767751	0.728882	ZNF358/CRABP2/BMP4/GPC3/MSX2	5
GO:0035113	embryonic appendage morphogenesis	5/546	118/18903	0.255364	0.767751	0.728882	ZNF358/CRABP2/BMP4/GPC3/MSX2	5
GO:0043200	response to amino acid	5/546	118/18903	0.255364	0.767751	0.728882	CCN2/SIX1/RRAGA/SESN3/SOCS1	5
GO:0050670	regulation of lymphocyte proliferation	9/546	239/18903	0.255375	0.767751	0.728882	SCGB1A1/BCL2/EFNB1/CLCF1/GPAM/IL1A/TNFRSF21/BMP4/IKZF3	9
GO:0051403	stress-activated MAPK cascade	9/546	239/18903	0.255375	0.767751	0.728882	SERPINB3/CCN2/MDFIC/DUSP16/HIPK2/FZD7/IL1A/BMP4/RELL1	9
GO:0001960	negative regulation of cytokine-mediated signaling pathway	4/546	89/18903	0.256011	0.767751	0.728882	IRAK3/USP18/H2BC11/ISG15	4
GO:0071229	cellular response to acid chemical	4/546	89/18903	0.256011	0.767751	0.728882	SIX1/RRAGA/SESN3/SOCS1	4
GO:0009156	ribonucleoside monophosphate biosynthetic process	2/546	34/18903	0.257504	0.767751	0.728882	GMPS/PRPS2	2
GO:0032743	positive regulation of interleukin-2 production	2/546	34/18903	0.257504	0.767751	0.728882	PDE4D/IL1A	2
GO:0035066	positive regulation of histone acetylation	2/546	34/18903	0.257504	0.767751	0.728882	LIF/ISL1	2
GO:0039528	cytoplasmic pattern recognition receptor signaling pathway in response to virus	2/546	34/18903	0.257504	0.767751	0.728882	OASL/ZCCHC3	2
GO:0045648	positive regulation of erythrocyte differentiation	2/546	34/18903	0.257504	0.767751	0.728882	FAM210B/ISG15	2
GO:0086004	regulation of cardiac muscle cell contraction	2/546	34/18903	0.257504	0.767751	0.728882	PDE4D/DSC2	2
GO:0090313	regulation of protein targeting to membrane	2/546	34/18903	0.257504	0.767751	0.728882	CDK5R1/TCAF2	2
GO:0099174	regulation of presynapse organization	2/546	34/18903	0.257504	0.767751	0.728882	LRFN3/FZD1	2
GO:1901797	negative regulation of signal transduction by p53 class mediator	2/546	34/18903	0.257504	0.767751	0.728882	BCL2/BDKRB2	2
GO:1902624	positive regulation of neutrophil migration	2/546	34/18903	0.257504	0.767751	0.728882	CAMK1D/IL1A	2
GO:1905606	regulation of presynapse assembly	2/546	34/18903	0.257504	0.767751	0.728882	LRFN3/FZD1	2
GO:0060113	inner ear receptor cell differentiation	3/546	61/18903	0.258136	0.767751	0.728882	CTHRC1/DLL1/BMP4	3
GO:0060135	maternal process involved in female pregnancy	3/546	61/18903	0.258136	0.767751	0.728882	GJB2/LIF/WNT4	3
GO:0070918	small regulatory ncRNA processing	3/546	61/18903	0.258136	0.767751	0.728882	AGO1/LIN28B/BMP4	3
GO:0030100	regulation of endocytosis	8/546	209/18903	0.25835	0.767751	0.728882	SERPINE1/DLL1/CD177/CD14/EFNB2/NEU3/SNX33/GPC3	8
GO:0031331	positive regulation of cellular catabolic process	15/546	429/18903	0.260365	0.767751	0.728882	NANOS1/ADRB2/TP53INP2/TOB1/DTX3L/SNX9/LIN28B/MEX3D/RNF19B/SNX33/ZFP36L2/PLEKHF1/RNF144B/PDE12/SESN3	15
GO:0060759	regulation of response to cytokine stimulus	7/546	179/18903	0.260634	0.767751	0.728882	IRAK3/IRAK2/USP18/H2BC11/NKIRAS1/ISG15/SOCS1	7
GO:0006493	protein O-linked glycosylation	4/546	90/18903	0.262379	0.767751	0.728882	B4GAT1/SLC35C1/B4GALT5/B3GNT4	4
GO:0045995	regulation of embryonic development	4/546	90/18903	0.262379	0.767751	0.728882	DLL1/INO80D/WNT4/B4GALT5	4
GO:0006066	alcohol metabolic process	13/546	367/18903	0.26483	0.767751	0.728882	DHRS9/NUDT3/CEL/ITPKB/SDR16C5/ACER2/SGPP2/AKR1B15/P2RY1/WNT4/PMVK/HRH1/P2RY6	13
GO:0016573	histone acetylation	7/546	180/18903	0.265069	0.767751	0.728882	SDR16C5/LIF/TAF5/EID1/PWWP2B/ISL1/BEND3	7
GO:0051047	positive regulation of secretion	11/546	304/18903	0.265092	0.767751	0.728882	UNC13B/NMB/CD177/P2RY2/HCAR2/P2RY1/IL1A/RAB3D/SOX4/ISL1/CADPS2	11
GO:0006767	water-soluble vitamin metabolic process	3/546	62/18903	0.26597	0.767751	0.728882	DHFR2/PDXP/PSAT1	3
GO:0009994	oocyte differentiation	3/546	62/18903	0.26597	0.767751	0.728882	BCL2/WNT4/PLD6	3
GO:0022617	extracellular matrix disassembly	3/546	62/18903	0.26597	0.767751	0.728882	CTSV/MMP13/ADAMTS15	3
GO:0060393	regulation of pathway-restricted SMAD protein phosphorylation	3/546	62/18903	0.26597	0.767751	0.728882	GDF11/BMP4/BMP8B	3
GO:1903018	regulation of glycoprotein metabolic process	3/546	62/18903	0.26597	0.767751	0.728882	BCL2/ACER2/SLC2A10	3
GO:0042391	regulation of membrane potential	15/546	431/18903	0.266032	0.767751	0.728882	UNC13B/ADRB2/BCL2/KCNK5/MPP2/RIMS3/CLIC1/CHRNA5/S1PR2/IFI6/SLC25A33/DSC2/EHD3/KCTD7/NOS1AP	15
GO:0007006	mitochondrial membrane organization	5/546	120/18903	0.266336	0.767751	0.728882	TOMM6/BCL2/TMEM14A/EYA2/TMEM102	5
GO:1904029	regulation of cyclin-dependent protein kinase activity	5/546	120/18903	0.266336	0.767751	0.728882	CDKN2D/SERTAD1/CCNA2/CDK5R1/HEXIM1	5
GO:0045055	regulated exocytosis	9/546	242/18903	0.266771	0.767751	0.728882	UNC13B/SNPH/CD177/RIMS3/CHRNA5/P2RY1/RAB3D/ABCA12/CADPS2	9
GO:0001893	maternal placenta development	2/546	35/18903	0.268297	0.767751	0.728882	GJB2/LIF	2
GO:0010737	protein kinase A signaling	2/546	35/18903	0.268297	0.767751	0.728882	TCIM/ADRB2	2
GO:0014808	release of sequestered calcium ion into cytosol by sarcoplasmic reticulum	2/546	35/18903	0.268297	0.767751	0.728882	TMEM38B/PDE4D	2
GO:0016242	negative regulation of macroautophagy	2/546	35/18903	0.268297	0.767751	0.728882	QSOX1/SEC22B	2
GO:0021988	olfactory lobe development	2/546	35/18903	0.268297	0.767751	0.728882	FUT1/ATF5	2
GO:0032633	interleukin-4 production	2/546	35/18903	0.268297	0.767751	0.728882	SCGB1A1/DDIT3	2
GO:0032673	regulation of interleukin-4 production	2/546	35/18903	0.268297	0.767751	0.728882	SCGB1A1/DDIT3	2
GO:0043276	anoikis	2/546	35/18903	0.268297	0.767751	0.728882	CEACAM6/BCL2	2
GO:0048730	epidermis morphogenesis	2/546	35/18903	0.268297	0.767751	0.728882	FOXQ1/BCL2	2
GO:0090075	relaxation of muscle	2/546	35/18903	0.268297	0.767751	0.728882	PDE4D/P2RY1	2
GO:1901658	glycosyl compound catabolic process	2/546	35/18903	0.268297	0.767751	0.728882	NAGA/FUCA1	2
GO:2000406	positive regulation of T cell migration	2/546	35/18903	0.268297	0.767751	0.728882	S100A7/TMEM102	2
GO:0046651	lymphocyte proliferation	11/546	305/18903	0.268491	0.767751	0.728882	SCGB1A1/BCL2/EFNB1/ELF4/CLCF1/GPAM/IL1A/WNT4/TNFRSF21/BMP4/IKZF3	11
GO:0048525	negative regulation of viral process	4/546	91/18903	0.268776	0.767751	0.728882	OASL/IFIT1/HEXIM1/ISG15	4
GO:1901216	positive regulation of neuron death	4/546	91/18903	0.268776	0.767751	0.728882	DDIT3/EFNB2/ATF4/CDK5R1	4
GO:1903351	cellular response to dopamine	4/546	91/18903	0.268776	0.767751	0.728882	ID1/ATF4/GNAL/HRH1	4
GO:0006941	striated muscle contraction	7/546	181/18903	0.269526	0.767751	0.728882	CCN2/TMEM38B/PDE4D/SYNM/DSC2/EHD3/NOS1AP	7
GO:0043409	negative regulation of MAPK cascade	7/546	181/18903	0.269526	0.767751	0.728882	SERPINB3/IRAK3/DUSP16/LIF/TIMP3/DUSP7/BMP4	7
GO:0032944	regulation of mononuclear cell proliferation	9/546	243/18903	0.270604	0.767751	0.728882	SCGB1A1/BCL2/EFNB1/CLCF1/GPAM/IL1A/TNFRSF21/BMP4/IKZF3	9
GO:0042098	T cell proliferation	8/546	212/18903	0.270633	0.767751	0.728882	SCGB1A1/EFNB1/ELF4/GPAM/IL1A/WNT4/TNFRSF21/BMP4	8
GO:0099003	vesicle-mediated transport in synapse	8/546	212/18903	0.270633	0.767751	0.728882	UNC13B/SNPH/RIMS3/CHRNA5/P2RY1/EFNB2/CDK5R1/CADPS2	8
GO:0007269	neurotransmitter secretion	6/546	151/18903	0.271564	0.767751	0.728882	UNC13B/SNPH/RIMS3/CHRNA5/P2RY1/CADPS2	6
GO:0071456	cellular response to hypoxia	6/546	151/18903	0.271564	0.767751	0.728882	VASN/BCL2/JUND/HIPK2/CCNA2/DDAH1	6
GO:0099643	signal release from synapse	6/546	151/18903	0.271564	0.767751	0.728882	UNC13B/SNPH/RIMS3/CHRNA5/P2RY1/CADPS2	6
GO:1903531	negative regulation of secretion by cell	6/546	151/18903	0.271564	0.767751	0.728882	ATP9A/NMB/LIF/F2R/P2RY1/RAB33B	6
GO:0001894	tissue homeostasis	10/546	275/18903	0.273425	0.767751	0.728882	CCN2/NANOS1/ADRB2/BCL2/TP53INP2/SOX9/F2R/RAB3D/NKIRAS1/ABCA12	10
GO:0070059	intrinsic apoptotic signaling pathway in response to endoplasmic reticulum stress	3/546	63/18903	0.273832	0.767751	0.728882	BCL2/DDIT3/ATF4	3
GO:0070542	response to fatty acid	3/546	63/18903	0.273832	0.767751	0.728882	CCN2/SCD/SOX9	3
GO:0097553	calcium ion transmembrane import into cytosol	7/546	182/18903	0.274003	0.767751	0.728882	CCN2/TMEM38B/BCL2/DDIT3/PDE4D/F2R/P2RY6	7
GO:0017157	regulation of exocytosis	8/546	213/18903	0.274764	0.767751	0.728882	ATP9A/CD177/RIMS3/CHRNA5/P2RY1/RAB33B/RAB3D/CADPS2	8
GO:0032273	positive regulation of protein polymerization	4/546	92/18903	0.2752	0.767751	0.728882	TPPP/CDC42EP1/SNX9/CDK5R1	4
GO:1903350	response to dopamine	4/546	92/18903	0.2752	0.767751	0.728882	ID1/ATF4/GNAL/HRH1	4
GO:0000338	protein deneddylation	1/546	11/18903	0.275659	0.767751	0.728882	SENP8	1
GO:0001660	fever generation	1/546	11/18903	0.275659	0.767751	0.728882	IL1A	1
GO:0002069	columnar/cuboidal epithelial cell maturation	1/546	11/18903	0.275659	0.767751	0.728882	GDF11	1
GO:0002158	osteoclast proliferation	1/546	11/18903	0.275659	0.767751	0.728882	NMB	1
GO:0002604	regulation of dendritic cell antigen processing and presentation	1/546	11/18903	0.275659	0.767751	0.728882	CD68	1
GO:0003174	mitral valve development	1/546	11/18903	0.275659	0.767751	0.728882	SOX4	1
GO:0003357	noradrenergic neuron differentiation	1/546	11/18903	0.275659	0.767751	0.728882	SOX4	1
GO:0006054	N-acetylneuraminate metabolic process	1/546	11/18903	0.275659	0.767751	0.728882	GNPDA2	1
GO:0006527	arginine catabolic process	1/546	11/18903	0.275659	0.767751	0.728882	DDAH1	1
GO:0006703	estrogen biosynthetic process	1/546	11/18903	0.275659	0.767751	0.728882	AKR1B15	1
GO:0006751	glutathione catabolic process	1/546	11/18903	0.275659	0.767751	0.728882	CHAC2	1
GO:0007494	midgut development	1/546	11/18903	0.275659	0.767751	0.728882	FOXL1	1
GO:0007614	short-term memory	1/546	11/18903	0.275659	0.767751	0.728882	ADNP	1
GO:0009120	deoxyribonucleoside metabolic process	1/546	11/18903	0.275659	0.767751	0.728882	DHFR2	1
GO:0010835	regulation of protein ADP-ribosylation	1/546	11/18903	0.275659	0.767751	0.728882	ADNP	1
GO:0015810	aspartate transmembrane transport	1/546	11/18903	0.275659	0.767751	0.728882	LRRC8D	1
GO:0019532	oxalate transport	1/546	11/18903	0.275659	0.767751	0.728882	SLC26A2	1
GO:0021559	trigeminal nerve development	1/546	11/18903	0.275659	0.767751	0.728882	ISL1	1
GO:0021781	glial cell fate commitment	1/546	11/18903	0.275659	0.767751	0.728882	SOX9	1
GO:0021889	olfactory bulb interneuron differentiation	1/546	11/18903	0.275659	0.767751	0.728882	ATF5	1
GO:0031943	regulation of glucocorticoid metabolic process	1/546	11/18903	0.275659	0.767751	0.728882	WNT4	1
GO:0032060	bleb assembly	1/546	11/18903	0.275659	0.767751	0.728882	LPAR1	1
GO:0032342	aldosterone biosynthetic process	1/546	11/18903	0.275659	0.767751	0.728882	WNT4	1
GO:0032377	regulation of intracellular lipid transport	1/546	11/18903	0.275659	0.767751	0.728882	ABCA12	1
GO:0032493	response to bacterial lipoprotein	1/546	11/18903	0.275659	0.767751	0.728882	CD14	1
GO:0032610	interleukin-1 alpha production	1/546	11/18903	0.275659	0.767751	0.728882	ISL1	1
GO:0032650	regulation of interleukin-1 alpha production	1/546	11/18903	0.275659	0.767751	0.728882	ISL1	1
GO:0032754	positive regulation of interleukin-5 production	1/546	11/18903	0.275659	0.767751	0.728882	PDE4D	1
GO:0032836	glomerular basement membrane development	1/546	11/18903	0.275659	0.767751	0.728882	NID1	1
GO:0033212	iron import into cell	1/546	11/18903	0.275659	0.767751	0.728882	STEAP4	1
GO:0033625	positive regulation of integrin activation	1/546	11/18903	0.275659	0.767751	0.728882	FERMT1	1
GO:0034350	regulation of glial cell apoptotic process	1/546	11/18903	0.275659	0.767751	0.728882	DLL1	1
GO:0034770	histone H4-K20 methylation	1/546	11/18903	0.275659	0.767751	0.728882	BEND3	1
GO:0036152	phosphatidylethanolamine acyl-chain remodeling	1/546	11/18903	0.275659	0.767751	0.728882	MBOAT1	1
GO:0036363	transforming growth factor beta activation	1/546	11/18903	0.275659	0.767751	0.728882	LTBP1	1
GO:0042118	endothelial cell activation	1/546	11/18903	0.275659	0.767751	0.728882	TCIM	1
GO:0042276	error-prone translesion synthesis	1/546	11/18903	0.275659	0.767751	0.728882	POLH	1
GO:0042487	regulation of odontogenesis of dentin-containing tooth	1/546	11/18903	0.275659	0.767751	0.728882	BMP4	1
GO:0042762	regulation of sulfur metabolic process	1/546	11/18903	0.275659	0.767751	0.728882	SP1	1
GO:0042989	sequestering of actin monomers	1/546	11/18903	0.275659	0.767751	0.728882	TMSB4X	1
GO:0043084	penile erection	1/546	11/18903	0.275659	0.767751	0.728882	P2RY1	1
GO:0046349	amino sugar biosynthetic process	1/546	11/18903	0.275659	0.767751	0.728882	GNPDA2	1
GO:0046643	regulation of gamma-delta T cell activation	1/546	11/18903	0.275659	0.767751	0.728882	SOX4	1
GO:0046710	GDP metabolic process	1/546	11/18903	0.275659	0.767751	0.728882	NUDT18	1
GO:0046940	nucleoside monophosphate phosphorylation	1/546	11/18903	0.275659	0.767751	0.728882	AK6	1
GO:0048505	regulation of timing of cell differentiation	1/546	11/18903	0.275659	0.767751	0.728882	DLL1	1
GO:0048742	regulation of skeletal muscle fiber development	1/546	11/18903	0.275659	0.767751	0.728882	BCL2	1
GO:0051081	nuclear membrane disassembly	1/546	11/18903	0.275659	0.767751	0.728882	NEK6	1
GO:0051610	serotonin uptake	1/546	11/18903	0.275659	0.767751	0.728882	SLC22A3	1
GO:0052646	alditol phosphate metabolic process	1/546	11/18903	0.275659	0.767751	0.728882	GPAM	1
GO:0060081	membrane hyperpolarization	1/546	11/18903	0.275659	0.767751	0.728882	KCTD7	1
GO:0060272	embryonic skeletal joint morphogenesis	1/546	11/18903	0.275659	0.767751	0.728882	BMP4	1
GO:0060439	trachea morphogenesis	1/546	11/18903	0.275659	0.767751	0.728882	BMP4	1
GO:0060579	ventral spinal cord interneuron fate commitment	1/546	11/18903	0.275659	0.767751	0.728882	SUFU	1
GO:0060581	cell fate commitment involved in pattern specification	1/546	11/18903	0.275659	0.767751	0.728882	SUFU	1
GO:0060601	lateral sprouting from an epithelium	1/546	11/18903	0.275659	0.767751	0.728882	BMP4	1
GO:0060767	epithelial cell proliferation involved in prostate gland development	1/546	11/18903	0.275659	0.767751	0.728882	SOX9	1
GO:0070561	vitamin D receptor signaling pathway	1/546	11/18903	0.275659	0.767751	0.728882	MN1	1
GO:0071313	cellular response to caffeine	1/546	11/18903	0.275659	0.767751	0.728882	TMEM38B	1
GO:0072124	regulation of glomerular mesangial cell proliferation	1/546	11/18903	0.275659	0.767751	0.728882	BMP4	1
GO:0072205	metanephric collecting duct development	1/546	11/18903	0.275659	0.767751	0.728882	BMP4	1
GO:0086100	endothelin receptor signaling pathway	1/546	11/18903	0.275659	0.767751	0.728882	SIX1	1
GO:0090084	negative regulation of inclusion body assembly	1/546	11/18903	0.275659	0.767751	0.728882	HSPA2	1
GO:0090160	Golgi to lysosome transport	1/546	11/18903	0.275659	0.767751	0.728882	EHD3	1
GO:0090179	planar cell polarity pathway involved in neural tube closure	1/546	11/18903	0.275659	0.767751	0.728882	FZD1	1
GO:0106049	regulation of cellular response to osmotic stress	1/546	11/18903	0.275659	0.767751	0.728882	BDKRB2	1
GO:0110011	regulation of basement membrane organization	1/546	11/18903	0.275659	0.767751	0.728882	NID1	1
GO:1901844	regulation of cell communication by electrical coupling involved in cardiac conduction	1/546	11/18903	0.275659	0.767751	0.728882	PDE4D	1
GO:1901856	negative regulation of cellular respiration	1/546	11/18903	0.275659	0.767751	0.728882	PDE12	1
GO:1902093	positive regulation of flagellated sperm motility	1/546	11/18903	0.275659	0.767751	0.728882	DEFB1	1
GO:1905651	regulation of artery morphogenesis	1/546	11/18903	0.275659	0.767751	0.728882	EFNB2	1
GO:1905668	positive regulation of protein localization to endosome	1/546	11/18903	0.275659	0.767751	0.728882	DTX3L	1
GO:2000155	positive regulation of cilium-dependent cell motility	1/546	11/18903	0.275659	0.767751	0.728882	DEFB1	1
GO:2000169	regulation of peptidyl-cysteine S-nitrosylation	1/546	11/18903	0.275659	0.767751	0.728882	NOS1AP	1
GO:2000392	regulation of lamellipodium morphogenesis	1/546	11/18903	0.275659	0.767751	0.728882	ARPIN	1
GO:2000480	negative regulation of cAMP-dependent protein kinase activity	1/546	11/18903	0.275659	0.767751	0.728882	PKIA	1
GO:2000672	negative regulation of motor neuron apoptotic process	1/546	11/18903	0.275659	0.767751	0.728882	BCL2	1
GO:2000826	regulation of heart morphogenesis	1/546	11/18903	0.275659	0.767751	0.728882	BMP4	1
GO:0030183	B cell differentiation	6/546	152/18903	0.276501	0.767751	0.728882	DLL1/BCL2/CLCF1/ZFP36L2/ZBTB7A/IKZF3	6
GO:1901617	organic hydroxy compound biosynthetic process	9/546	245/18903	0.278319	0.767751	0.728882	ITPKB/HSD3B7/ACER2/P2RY1/WNT4/PMVK/HRH1/PSAT1/P2RY6	9
GO:0071466	cellular response to xenobiotic stimulus	7/546	183/18903	0.278499	0.767751	0.728882	UGT1A7/AIM2/UGT1A1/VKORC1/UGT1A10/ACER2/TPMT	7
GO:0007162	negative regulation of cell adhesion	11/546	308/18903	0.278771	0.767751	0.728882	SERPINE1/SCGB1A1/ACER2/NRARP/FZD7/TNFRSF21/BMP4/SOCS6/ABCA12/ZNF703/SOCS1	11
GO:0046474	glycerophospholipid biosynthetic process	8/546	214/18903	0.278913	0.767751	0.728882	ITPKB/SOCS2/SLC44A5/PGAP4/SOCS7/GPAM/SOCS6/SOCS1	8
GO:0030224	monocyte differentiation	2/546	36/18903	0.279086	0.767751	0.728882	JUN/BMP4	2
GO:0033280	response to vitamin D	2/546	36/18903	0.279086	0.767751	0.728882	MN1/CDKN2D	2
GO:0051930	regulation of sensory perception of pain	2/546	36/18903	0.279086	0.767751	0.728882	F2R/IL1A	2
GO:0051931	regulation of sensory perception	2/546	36/18903	0.279086	0.767751	0.728882	F2R/IL1A	2
GO:0070306	lens fiber cell differentiation	2/546	36/18903	0.279086	0.767751	0.728882	MAF/ATF4	2
GO:0071711	basement membrane organization	2/546	36/18903	0.279086	0.767751	0.728882	NID1/FERMT1	2
GO:0086005	ventricular cardiac muscle cell action potential	2/546	36/18903	0.279086	0.767751	0.728882	DSC2/NOS1AP	2
GO:1903514	release of sequestered calcium ion into cytosol by endoplasmic reticulum	2/546	36/18903	0.279086	0.767751	0.728882	TMEM38B/PDE4D	2
GO:1903580	positive regulation of ATP metabolic process	2/546	36/18903	0.279086	0.767751	0.728882	TMSB4X/BEND3	2
GO:0015711	organic anion transport	13/546	372/18903	0.28038	0.767751	0.728882	SLC22A3/ABCG2/PRAF2/NMB/LRRC8D/SLC2A10/SLC16A2/SLC26A2/IL1A/BDKRB2/SLC6A14/GLTP/SLC5A12	13
GO:0030902	hindbrain development	6/546	153/18903	0.28146	0.767751	0.728882	NANOS1/DLL1/LPAR1/BCL2/CDK5R1/ATF5	6
GO:0022406	membrane docking	4/546	93/18903	0.28165	0.767751	0.728882	UNC13B/SNPH/RAB3D/STX10	4
GO:0042147	retrograde transport, endosome to Golgi	4/546	93/18903	0.28165	0.767751	0.728882	ATP9A/PHETA2/STX10/EHD3	4
GO:0045666	positive regulation of neuron differentiation	4/546	93/18903	0.28165	0.767751	0.728882	SOCS2/CYB5D2/BMP4/NBL1	4
GO:1904427	positive regulation of calcium ion transmembrane transport	4/546	93/18903	0.28165	0.767751	0.728882	F2R/HSPA2/EHD3/P2RY6	4
GO:0009311	oligosaccharide metabolic process	3/546	64/18903	0.281718	0.767751	0.728882	NAGA/FUT1/NEU3	3
GO:0033059	cellular pigmentation	3/546	64/18903	0.281718	0.767751	0.728882	BCL2/SHROOM2/MREG	3
GO:0048524	positive regulation of viral process	3/546	64/18903	0.281718	0.767751	0.728882	MDFIC/IFIT1/PDE12	3
GO:0051445	regulation of meiotic cell cycle	3/546	64/18903	0.281718	0.767751	0.728882	LIF/WNT4/MSX2	3
GO:0031098	stress-activated protein kinase signaling cascade	9/546	246/18903	0.2822	0.767751	0.728882	SERPINB3/CCN2/MDFIC/DUSP16/HIPK2/FZD7/IL1A/BMP4/RELL1	9
GO:0022612	gland morphogenesis	5/546	123/18903	0.282984	0.767751	0.728882	BCL2/SOX9/WNT4/BMP4/MSX2	5
GO:0046887	positive regulation of hormone secretion	5/546	123/18903	0.282984	0.767751	0.728882	NMB/HCAR2/P2RY1/SOX4/ISL1	5
GO:1903532	positive regulation of secretion by cell	10/546	278/18903	0.284355	0.767751	0.728882	UNC13B/NMB/CD177/HCAR2/P2RY1/IL1A/RAB3D/SOX4/ISL1/CADPS2	10
GO:2001233	regulation of apoptotic signaling pathway	13/546	374/18903	0.286681	0.767751	0.728882	SERPINE1/BCL2/DDIT3/CDKN2D/TIMP3/IL1A/WNT4/BDKRB2/IFI6/TMEM14A/BMP4/EYA2/PLEKHF1	13
GO:0002040	sprouting angiogenesis	7/546	185/18903	0.287545	0.767751	0.728882	FGFBP1/DLL1/MMRN2/NRARP/FUT1/EFNB2/BMP4	7
GO:0006637	acyl-CoA metabolic process	4/546	94/18903	0.288123	0.767751	0.728882	GPAM/PMVK/FITM2/SUCLG2	4
GO:0035383	thioester metabolic process	4/546	94/18903	0.288123	0.767751	0.728882	GPAM/PMVK/FITM2/SUCLG2	4
GO:0051492	regulation of stress fiber assembly	4/546	94/18903	0.288123	0.767751	0.728882	CCN2/LPAR1/WASF2/WNT4	4
GO:0060761	negative regulation of response to cytokine stimulus	4/546	94/18903	0.288123	0.767751	0.728882	IRAK3/USP18/H2BC11/ISG15	4
GO:1900542	regulation of purine nucleotide metabolic process	4/546	94/18903	0.288123	0.767751	0.728882	LACC1/TMSB4X/ZBTB7A/BEND3	4
GO:1903035	negative regulation of response to wounding	4/546	94/18903	0.288123	0.767751	0.728882	SERPINB2/SERPINE1/THBD/WNT4	4
GO:0051209	release of sequestered calcium ion into cytosol	5/546	124/18903	0.288578	0.767751	0.728882	TMEM38B/DDIT3/PDE4D/F2R/P2RY6	5
GO:0055007	cardiac muscle cell differentiation	5/546	124/18903	0.288578	0.767751	0.728882	DLL1/FZD7/EFNB2/BMP4/ISL1	5
GO:0072089	stem cell proliferation	5/546	124/18903	0.288578	0.767751	0.728882	SOX9/NES/FERMT1/LIG4/OVOL2	5
GO:0001885	endothelial cell development	3/546	65/18903	0.289624	0.767751	0.728882	PDE4D/S1PR2/HPSE	3
GO:0006940	regulation of smooth muscle contraction	3/546	65/18903	0.289624	0.767751	0.728882	ADRB2/F2R/NMU	3
GO:0032613	interleukin-10 production	3/546	65/18903	0.289624	0.767751	0.728882	DLL1/TNFRSF21/ISG15	3
GO:0032653	regulation of interleukin-10 production	3/546	65/18903	0.289624	0.767751	0.728882	DLL1/TNFRSF21/ISG15	3
GO:0003176	aortic valve development	2/546	37/18903	0.289864	0.767751	0.728882	SOX9/BMP4	2
GO:0003230	cardiac atrium development	2/546	37/18903	0.289864	0.767751	0.728882	SOX4/ISL1	2
GO:0031076	embryonic camera-type eye development	2/546	37/18903	0.289864	0.767751	0.728882	HIPK2/NES	2
GO:0033144	negative regulation of intracellular steroid hormone receptor signaling pathway	2/546	37/18903	0.289864	0.767751	0.728882	ZBTB7A/ISL1	2
GO:0044319	wound healing, spreading of cells	2/546	37/18903	0.289864	0.767751	0.728882	FERMT1/MSX2	2
GO:0051385	response to mineralocorticoid	2/546	37/18903	0.289864	0.767751	0.728882	CCN2/FOSL1	2
GO:0071312	cellular response to alkaloid	2/546	37/18903	0.289864	0.767751	0.728882	TMEM38B/CCNA2	2
GO:0090505	epiboly involved in wound healing	2/546	37/18903	0.289864	0.767751	0.728882	FERMT1/MSX2	2
GO:0006402	mRNA catabolic process	9/546	248/18903	0.290006	0.767751	0.728882	NANOS1/SCGB1A1/ZHX2/TOB1/TENT5C/AGO1/MEX3D/ZFP36L2/PDE12	9
GO:0045936	negative regulation of phosphate metabolic process	15/546	440/18903	0.292056	0.767751	0.728882	SERPINB3/DBNDD2/IRAK3/DUSP16/PTK6/PDE4D/CDKN2D/PKIA/JUN/PTPA/BDKRB2/DUSP7/HEXIM1/BMP4/SOCS1	15
GO:0009266	response to temperature stimulus	7/546	186/18903	0.292095	0.767751	0.728882	TCIM/ADM/ADRB2/IL1A/CD14/NR2F6/HSPA2	7
GO:0015698	inorganic anion transport	7/546	186/18903	0.292095	0.767751	0.728882	LRRC8D/CLIC1/SLC26A2/SLC6A14/ATF4/CLCN4/P2RY6	7
GO:0018393	internal peptidyl-lysine acetylation	7/546	186/18903	0.292095	0.767751	0.728882	SDR16C5/LIF/TAF5/EID1/PWWP2B/ISL1/BEND3	7
GO:0034767	positive regulation of ion transmembrane transport	7/546	186/18903	0.292095	0.767751	0.728882	ADRB2/F2R/HSPA2/TMSB4X/EHD3/P2RY6/NOS1AP	7
GO:0032943	mononuclear cell proliferation	11/546	312/18903	0.29266	0.767751	0.728882	SCGB1A1/BCL2/EFNB1/ELF4/CLCF1/GPAM/IL1A/WNT4/TNFRSF21/BMP4/IKZF3	11
GO:0010506	regulation of autophagy	12/546	344/18903	0.293054	0.767751	0.728882	ADRB2/BCL2/DDIT3/TP53INP2/QSOX1/ACER2/CDK5R1/SEC22B/RRAGA/DEPP1/PLEKHF1/SESN3	12
GO:0045926	negative regulation of growth	9/546	249/18903	0.29393	0.767751	0.728882	SOCS2/PTK6/CCDC85B/ADRB2/BCL2/CDKN2D/BMP4/GPC3/CDKN2AIP	9
GO:0000956	nuclear-transcribed mRNA catabolic process	5/546	125/18903	0.294192	0.767751	0.728882	NANOS1/TOB1/AGO1/ZFP36L2/PDE12	5
GO:0010811	positive regulation of cell-substrate adhesion	5/546	125/18903	0.294192	0.767751	0.728882	CEACAM6/NID1/FUT1/WNT4/FERMT1	5
GO:0051283	negative regulation of sequestering of calcium ion	5/546	125/18903	0.294192	0.767751	0.728882	TMEM38B/DDIT3/PDE4D/F2R/P2RY6	5
GO:1990874	vascular associated smooth muscle cell proliferation	4/546	95/18903	0.294617	0.767751	0.728882	DDIT3/JUN/S1PR2/P2RY6	4
GO:0010563	negative regulation of phosphorus metabolic process	15/546	441/18903	0.294997	0.767751	0.728882	SERPINB3/DBNDD2/IRAK3/DUSP16/PTK6/PDE4D/CDKN2D/PKIA/JUN/PTPA/BDKRB2/DUSP7/HEXIM1/BMP4/SOCS1	15
GO:0048732	gland development	15/546	441/18903	0.294997	0.767751	0.728882	UGT1A7/PHF2/SOCS2/UGT1A1/BCL2/UGT1A10/SOX9/JUN/SIX1/WNT4/BCL11B/BMP4/ISL1/ZNF703/MSX2	15
GO:0043542	endothelial cell migration	10/546	281/18903	0.295406	0.767751	0.728882	FGFBP1/MMRN2/S100P/FUT1/ID1/EFNB2/BMP4/SP1/TMSB4X/VASH1	10
GO:0042692	muscle cell differentiation	14/546	409/18903	0.295726	0.767751	0.728882	TMEM204/DLL1/NID1/ADM/BCL2/SOX9/ZBED6/FZD7/SIX1/ADAMTS15/WNT4/EFNB2/BMP4/ISL1	14
GO:0000012	single strand break repair	1/546	12/18903	0.296593	0.767751	0.728882	LIG4	1
GO:0000727	double-strand break repair via break-induced replication	1/546	12/18903	0.296593	0.767751	0.728882	GINS2	1
GO:0002645	positive regulation of tolerance induction	1/546	12/18903	0.296593	0.767751	0.728882	IRAK3	1
GO:0003157	endocardium development	1/546	12/18903	0.296593	0.767751	0.728882	OVOL2	1
GO:0003353	positive regulation of cilium movement	1/546	12/18903	0.296593	0.767751	0.728882	DEFB1	1
GO:0006705	mineralocorticoid biosynthetic process	1/546	12/18903	0.296593	0.767751	0.728882	WNT4	1
GO:0006983	ER overload response	1/546	12/18903	0.296593	0.767751	0.728882	DDIT3	1
GO:0008298	intracellular mRNA localization	1/546	12/18903	0.296593	0.767751	0.728882	MEX3D	1
GO:0009086	methionine biosynthetic process	1/546	12/18903	0.296593	0.767751	0.728882	ADI1	1
GO:0010454	negative regulation of cell fate commitment	1/546	12/18903	0.296593	0.767751	0.728882	FZD7	1
GO:0010749	regulation of nitric oxide mediated signal transduction	1/546	12/18903	0.296593	0.767751	0.728882	NOS1AP	1
GO:0010936	negative regulation of macrophage cytokine production	1/546	12/18903	0.296593	0.767751	0.728882	IRAK3	1
GO:0015780	nucleotide-sugar transmembrane transport	1/546	12/18903	0.296593	0.767751	0.728882	SLC35C1	1
GO:0016188	synaptic vesicle maturation	1/546	12/18903	0.296593	0.767751	0.728882	UNC13B	1
GO:0018026	peptidyl-lysine monomethylation	1/546	12/18903	0.296593	0.767751	0.728882	METTL18	1
GO:0030259	lipid glycosylation	1/546	12/18903	0.296593	0.767751	0.728882	SLC35C1	1
GO:0030397	membrane disassembly	1/546	12/18903	0.296593	0.767751	0.728882	NEK6	1
GO:0030948	negative regulation of vascular endothelial growth factor receptor signaling pathway	1/546	12/18903	0.296593	0.767751	0.728882	MMRN2	1
GO:0031953	negative regulation of protein autophosphorylation	1/546	12/18903	0.296593	0.767751	0.728882	JUN	1
GO:0032351	negative regulation of hormone metabolic process	1/546	12/18903	0.296593	0.767751	0.728882	WNT4	1
GO:0034145	positive regulation of toll-like receptor 4 signaling pathway	1/546	12/18903	0.296593	0.767751	0.728882	CD14	1
GO:0034650	cortisol metabolic process	1/546	12/18903	0.296593	0.767751	0.728882	WNT4	1
GO:0035881	amacrine cell differentiation	1/546	12/18903	0.296593	0.767751	0.728882	GDF11	1
GO:0040034	regulation of development, heterochronic	1/546	12/18903	0.296593	0.767751	0.728882	DLL1	1
GO:0043312	neutrophil degranulation	1/546	12/18903	0.296593	0.767751	0.728882	CD177	1
GO:0043476	pigment accumulation	1/546	12/18903	0.296593	0.767751	0.728882	SHROOM2	1
GO:0043482	cellular pigment accumulation	1/546	12/18903	0.296593	0.767751	0.728882	SHROOM2	1
GO:0045602	negative regulation of endothelial cell differentiation	1/546	12/18903	0.296593	0.767751	0.728882	ID1	1
GO:0046415	urate metabolic process	1/546	12/18903	0.296593	0.767751	0.728882	ABCG2	1
GO:0051095	regulation of helicase activity	1/546	12/18903	0.296593	0.767751	0.728882	IFIT1	1
GO:0051340	regulation of ligase activity	1/546	12/18903	0.296593	0.767751	0.728882	TMSB4X	1
GO:0060379	cardiac muscle cell myoblast differentiation	1/546	12/18903	0.296593	0.767751	0.728882	ISL1	1
GO:0060442	branching involved in prostate gland morphogenesis	1/546	12/18903	0.296593	0.767751	0.728882	BMP4	1
GO:0060736	prostate gland growth	1/546	12/18903	0.296593	0.767751	0.728882	SOX9	1
GO:0060788	ectodermal placode formation	1/546	12/18903	0.296593	0.767751	0.728882	SIX1	1
GO:0061309	cardiac neural crest cell development involved in outflow tract morphogenesis	1/546	12/18903	0.296593	0.767751	0.728882	BMP4	1
GO:0070493	thrombin-activated receptor signaling pathway	1/546	12/18903	0.296593	0.767751	0.728882	F2R	1
GO:0071697	ectodermal placode morphogenesis	1/546	12/18903	0.296593	0.767751	0.728882	SIX1	1
GO:0072015	podocyte development	1/546	12/18903	0.296593	0.767751	0.728882	BMP4	1
GO:0072070	loop of Henle development	1/546	12/18903	0.296593	0.767751	0.728882	DLL1	1
GO:0072110	glomerular mesangial cell proliferation	1/546	12/18903	0.296593	0.767751	0.728882	BMP4	1
GO:0072182	regulation of nephron tubule epithelial cell differentiation	1/546	12/18903	0.296593	0.767751	0.728882	LIF	1
GO:0090178	regulation of establishment of planar polarity involved in neural tube closure	1/546	12/18903	0.296593	0.767751	0.728882	FZD1	1
GO:0090646	mitochondrial tRNA processing	1/546	12/18903	0.296593	0.767751	0.728882	PRORP	1
GO:0097084	vascular associated smooth muscle cell development	1/546	12/18903	0.296593	0.767751	0.728882	ADM	1
GO:0098911	regulation of ventricular cardiac muscle cell action potential	1/546	12/18903	0.296593	0.767751	0.728882	DSC2	1
GO:0099010	modification of postsynaptic structure	1/546	12/18903	0.296593	0.767751	0.728882	WASF3	1
GO:0099149	regulation of postsynaptic neurotransmitter receptor internalization	1/546	12/18903	0.296593	0.767751	0.728882	EFNB2	1
GO:0099509	regulation of presynaptic cytosolic calcium ion concentration	1/546	12/18903	0.296593	0.767751	0.728882	P2RY1	1
GO:0140052	cellular response to oxidised low-density lipoprotein particle stimulus	1/546	12/18903	0.296593	0.767751	0.728882	CD68	1
GO:1900152	negative regulation of nuclear-transcribed mRNA catabolic process, deadenylation-dependent decay	1/546	12/18903	0.296593	0.767751	0.728882	TOB1	1
GO:1903441	protein localization to ciliary membrane	1/546	12/18903	0.296593	0.767751	0.728882	ARL3	1
GO:1903800	positive regulation of miRNA maturation	1/546	12/18903	0.296593	0.767751	0.728882	BMP4	1
GO:1903867	extraembryonic membrane development	1/546	12/18903	0.296593	0.767751	0.728882	HTRA1	1
GO:1904507	positive regulation of telomere maintenance in response to DNA damage	1/546	12/18903	0.296593	0.767751	0.728882	INO80D	1
GO:1904667	negative regulation of ubiquitin protein ligase activity	1/546	12/18903	0.296593	0.767751	0.728882	BAG2	1
GO:1904953	Wnt signaling pathway involved in midbrain dopaminergic neuron differentiation	1/546	12/18903	0.296593	0.767751	0.728882	FZD1	1
GO:1905666	regulation of protein localization to endosome	1/546	12/18903	0.296593	0.767751	0.728882	DTX3L	1
GO:2000009	negative regulation of protein localization to cell surface	1/546	12/18903	0.296593	0.767751	0.728882	SNX33	1
GO:2001214	positive regulation of vasculogenesis	1/546	12/18903	0.296593	0.767751	0.728882	ADM	1
GO:0001756	somitogenesis	3/546	66/18903	0.297545	0.767751	0.728882	TBX6/DLL1/NRARP	3
GO:0010812	negative regulation of cell-substrate adhesion	3/546	66/18903	0.297545	0.767751	0.728882	SERPINE1/ACER2/FZD7	3
GO:0017156	calcium-ion regulated exocytosis	3/546	66/18903	0.297545	0.767751	0.728882	UNC13B/RIMS3/CADPS2	3
GO:0042490	mechanoreceptor differentiation	3/546	66/18903	0.297545	0.767751	0.728882	CTHRC1/DLL1/BMP4	3
GO:0060389	pathway-restricted SMAD protein phosphorylation	3/546	66/18903	0.297545	0.767751	0.728882	GDF11/BMP4/BMP8B	3
GO:1903051	negative regulation of proteolysis involved in protein catabolic process	3/546	66/18903	0.297545	0.767751	0.728882	HIPK2/SUFU/PDCL3	3
GO:0060047	heart contraction	9/546	250/18903	0.297868	0.767751	0.728882	CCN2/ADM/TMEM38B/PDE4D/TMEM65/ISL1/DSC2/EHD3/NOS1AP	9
GO:0043244	regulation of protein-containing complex disassembly	5/546	126/18903	0.299824	0.767751	0.728882	IRAK3/ADRB2/PDXP/NES/TPX2	5
GO:0007020	microtubule nucleation	2/546	38/18903	0.300622	0.767751	0.728882	TPPP/TPX2	2
GO:0045742	positive regulation of epidermal growth factor receptor signaling pathway	2/546	38/18903	0.300622	0.767751	0.728882	PTK6/NEU3	2
GO:0045920	negative regulation of exocytosis	2/546	38/18903	0.300622	0.767751	0.728882	ATP9A/RAB33B	2
GO:0048741	skeletal muscle fiber development	2/546	38/18903	0.300622	0.767751	0.728882	BCL2/SIX1	2
GO:0048821	erythrocyte development	2/546	38/18903	0.300622	0.767751	0.728882	FAM210B/ZBTB7A	2
GO:0090504	epiboly	2/546	38/18903	0.300622	0.767751	0.728882	FERMT1/MSX2	2
GO:1902229	regulation of intrinsic apoptotic signaling pathway in response to DNA damage	2/546	38/18903	0.300622	0.767751	0.728882	BCL2/CDKN2D	2
GO:0045807	positive regulation of endocytosis	4/546	96/18903	0.301129	0.767751	0.728882	SERPINE1/DLL1/CD14/GPC3	4
GO:0046330	positive regulation of JNK cascade	4/546	96/18903	0.301129	0.767751	0.728882	CCN2/HIPK2/FZD7/IL1A	4
GO:1903321	negative regulation of protein modification by small protein conjugation or removal	4/546	96/18903	0.301129	0.767751	0.728882	DTX3L/SOX4/ISG15/BAG2	4
GO:0006475	internal protein amino acid acetylation	7/546	188/18903	0.301242	0.767751	0.728882	SDR16C5/LIF/TAF5/EID1/PWWP2B/ISL1/BEND3	7
GO:0044839	cell cycle G2/M phase transition	6/546	157/18903	0.301481	0.767751	0.728882	PKIA/NES/CCNA2/HSPA2/ORC1/ATF5	6
GO:0006163	purine nucleotide metabolic process	16/546	476/18903	0.302633	0.767751	0.728882	NUDT3/PTHLH/PDE4D/SLC26A2/GPAM/LACC1/PMVK/FITM2/TMSB4X/ZBTB7A/SUCLG2/GMPS/PRPS2/PAPSS2/NUDT18/BEND3	16
GO:2000113	negative regulation of cellular macromolecule biosynthetic process	10/546	283/18903	0.302836	0.767751	0.728882	NANOS1/PAIP2B/SLC2A10/TOB1/AGO1/ATF4/MEX3D/ZFP36L2/EIF4EBP2/PDE12	10
GO:0070372	regulation of ERK1 and ERK2 cascade	11/546	315/18903	0.303203	0.767751	0.728882	CCN2/LIF/JUN/TIMP3/F2R/S100A7/P2RY1/IL1A/GAREM1/BMP4/P2RY6	11
GO:0002688	regulation of leukocyte chemotaxis	5/546	127/18903	0.305474	0.767751	0.728882	SERPINE1/CAMK1D/S100A7/NBL1/TMEM102	5
GO:0051282	regulation of sequestering of calcium ion	5/546	127/18903	0.305474	0.767751	0.728882	TMEM38B/DDIT3/PDE4D/F2R/P2RY6	5
GO:0006303	double-strand break repair via nonhomologous end joining	3/546	67/18903	0.305479	0.767751	0.728882	DTX3L/ZBTB7A/LIG4	3
GO:0070613	regulation of protein processing	3/546	67/18903	0.305479	0.767751	0.728882	SERPINE1/TMEM98/BAG2	3
GO:0070661	leukocyte proliferation	12/546	348/18903	0.306457	0.767751	0.728882	SCGB1A1/NMB/BCL2/EFNB1/ELF4/CLCF1/GPAM/IL1A/WNT4/TNFRSF21/BMP4/IKZF3	12
GO:0097530	granulocyte migration	6/546	158/18903	0.306529	0.767751	0.728882	CAMK1D/SAA1/CD177/S100A7/IL1A/HRH1	6
GO:0002690	positive regulation of leukocyte chemotaxis	4/546	97/18903	0.307657	0.767751	0.728882	SERPINE1/CAMK1D/S100A7/TMEM102	4
GO:0006576	cellular biogenic amine metabolic process	4/546	97/18903	0.307657	0.767751	0.728882	SLC22A3/AGMAT/AOC1/HNMT	4
GO:0045765	regulation of angiogenesis	12/546	349/18903	0.309833	0.767751	0.728882	SERPINE1/DLL1/ADM/FUT1/HIPK2/IL1A/AGO1/DDAH1/SP1/ISL1/PDCL3/VASH1	12
GO:0051260	protein homooligomerization	7/546	190/18903	0.310447	0.767751	0.728882	PEG10/STEAP4/KCNC3/MPP2/EHD3/BEND3/KCTD7	7
GO:0061013	regulation of mRNA catabolic process	7/546	190/18903	0.310447	0.767751	0.728882	NANOS1/SCGB1A1/TOB1/TENT5C/MEX3D/ZFP36L2/PDE12	7
GO:0030218	erythrocyte differentiation	5/546	128/18903	0.311139	0.767751	0.728882	HIPK2/FAM210B/BMP4/ZBTB7A/ISG15	5
GO:0048706	embryonic skeletal system development	5/546	128/18903	0.311139	0.767751	0.728882	SLC2A10/SIX1/PCSK5/BMP4/HOXC6	5
GO:0001990	regulation of systemic arterial blood pressure by hormone	2/546	39/18903	0.311353	0.767751	0.728882	F2R/PCSK5	2
GO:0021532	neural tube patterning	2/546	39/18903	0.311353	0.767751	0.728882	BMP4/SUFU	2
GO:0032350	regulation of hormone metabolic process	2/546	39/18903	0.311353	0.767751	0.728882	ADM/WNT4	2
GO:0032570	response to progesterone	2/546	39/18903	0.311353	0.767751	0.728882	GJB2/FOSL1	2
GO:0032728	positive regulation of interferon-beta production	2/546	39/18903	0.311353	0.767751	0.728882	POLR3B/ISG15	2
GO:0045730	respiratory burst	2/546	39/18903	0.311353	0.767751	0.728882	CAMK1D/NOXA1	2
GO:0046329	negative regulation of JNK cascade	2/546	39/18903	0.311353	0.767751	0.728882	SERPINB3/DUSP16	2
GO:0071634	regulation of transforming growth factor beta production	2/546	39/18903	0.311353	0.767751	0.728882	LTBP1/FERMT1	2
GO:0007292	female gamete generation	6/546	159/18903	0.311591	0.767751	0.728882	NANOS1/BCL2/WNT4/FOSL1/PLD6/CGB7	6
GO:0007605	sensory perception of sound	6/546	159/18903	0.311591	0.767751	0.728882	GJB2/DDIT3/TBL1X/CDKN2D/SIX1/ROR1	6
GO:0060041	retina development in camera-type eye	6/546	159/18903	0.311591	0.767751	0.728882	ZHX2/DLL1/GDF11/HIPK2/SOX9/FJX1	6
GO:0009150	purine ribonucleotide metabolic process	15/546	447/18903	0.312823	0.767751	0.728882	NUDT3/PTHLH/PDE4D/SLC26A2/GPAM/PMVK/FITM2/TMSB4X/ZBTB7A/SUCLG2/GMPS/PRPS2/PAPSS2/NUDT18/BEND3	15
GO:0042446	hormone biosynthetic process	3/546	68/18903	0.313421	0.767751	0.728882	ADM/AKR1B15/WNT4	3
GO:0045017	glycerolipid biosynthetic process	9/546	254/18903	0.313746	0.767751	0.728882	ITPKB/SOCS2/SLC44A5/PGAP4/SOCS7/GPAM/FITM2/SOCS6/SOCS1	9
GO:0008217	regulation of blood pressure	7/546	191/18903	0.315071	0.767751	0.728882	DLL1/ADM/ADRB2/PDE4D/F2R/PCSK5/DDAH1	7
GO:0006936	muscle contraction	12/546	351/18903	0.316613	0.767751	0.728882	CCN2/LTB4R/ADRB2/TMEM38B/PDE4D/F2R/BDKRB2/SYNM/NMU/DSC2/EHD3/NOS1AP	12
GO:0120254	olefinic compound metabolic process	6/546	160/18903	0.316667	0.767751	0.728882	DHRS9/CEL/ADM/SDR16C5/AKR1B15/WNT4	6
GO:1990845	adaptive thermogenesis	6/546	160/18903	0.316667	0.767751	0.728882	SCD/ADRB2/DDIT3/ID1/ATF4/PWWP2B	6
GO:0007041	lysosomal transport	5/546	129/18903	0.316818	0.767751	0.728882	ADRB2/DTX3L/PLEKHF1/EHD3/SNX16	5
GO:0050714	positive regulation of protein secretion	5/546	129/18903	0.316818	0.767751	0.728882	UNC13B/HCAR2/IL1A/SOX4/ISL1	5
GO:0051224	negative regulation of protein transport	5/546	129/18903	0.316818	0.767751	0.728882	MDFIC/PKIA/F2R/FERMT1/SUFU	5
GO:0001682	tRNA 5'-leader removal	1/546	13/18903	0.316924	0.767751	0.728882	PRORP	1
GO:0001973	G protein-coupled adenosine receptor signaling pathway	1/546	13/18903	0.316924	0.767751	0.728882	P2RY1	1
GO:0002024	diet induced thermogenesis	1/546	13/18903	0.316924	0.767751	0.728882	ADRB2	1
GO:0006787	porphyrin-containing compound catabolic process	1/546	13/18903	0.316924	0.767751	0.728882	UGT1A1	1
GO:0007008	outer mitochondrial membrane organization	1/546	13/18903	0.316924	0.767751	0.728882	TOMM6	1
GO:0007183	SMAD protein complex assembly	1/546	13/18903	0.316924	0.767751	0.728882	EID2	1
GO:0009214	cyclic nucleotide catabolic process	1/546	13/18903	0.316924	0.767751	0.728882	PDE4D	1
GO:0009650	UV protection	1/546	13/18903	0.316924	0.767751	0.728882	SCARA3	1
GO:0010960	magnesium ion homeostasis	1/546	13/18903	0.316924	0.767751	0.728882	CNNM4	1
GO:0015803	branched-chain amino acid transport	1/546	13/18903	0.316924	0.767751	0.728882	SLC6A14	1
GO:0016024	CDP-diacylglycerol biosynthetic process	1/546	13/18903	0.316924	0.767751	0.728882	GPAM	1
GO:0018202	peptidyl-histidine modification	1/546	13/18903	0.316924	0.767751	0.728882	METTL18	1
GO:0021514	ventral spinal cord interneuron differentiation	1/546	13/18903	0.316924	0.767751	0.728882	SUFU	1
GO:0030157	pancreatic juice secretion	1/546	13/18903	0.316924	0.767751	0.728882	CEL	1
GO:0030836	positive regulation of actin filament depolymerization	1/546	13/18903	0.316924	0.767751	0.728882	PDXP	1
GO:0031272	regulation of pseudopodium assembly	1/546	13/18903	0.316924	0.767751	0.728882	CDC42EP1	1
GO:0031274	positive regulation of pseudopodium assembly	1/546	13/18903	0.316924	0.767751	0.728882	CDC42EP1	1
GO:0032268	regulation of cellular protein metabolic process	1/546	13/18903	0.316924	0.767751	0.728882	UBL7	1
GO:0032341	aldosterone metabolic process	1/546	13/18903	0.316924	0.767751	0.728882	WNT4	1
GO:0032494	response to peptidoglycan	1/546	13/18903	0.316924	0.767751	0.728882	IRAK3	1
GO:0033015	tetrapyrrole catabolic process	1/546	13/18903	0.316924	0.767751	0.728882	UGT1A1	1
GO:0033604	negative regulation of catecholamine secretion	1/546	13/18903	0.316924	0.767751	0.728882	P2RY1	1
GO:0033700	phospholipid efflux	1/546	13/18903	0.316924	0.767751	0.728882	ABCA12	1
GO:0034333	adherens junction assembly	1/546	13/18903	0.316924	0.767751	0.728882	ZNF703	1
GO:0035588	G protein-coupled purinergic receptor signaling pathway	1/546	13/18903	0.316924	0.767751	0.728882	P2RY1	1
GO:0036462	TRAIL-activated apoptotic signaling pathway	1/546	13/18903	0.316924	0.767751	0.728882	TIMP3	1
GO:0038203	TORC2 signaling	1/546	13/18903	0.316924	0.767751	0.728882	SESN3	1
GO:0042492	gamma-delta T cell differentiation	1/546	13/18903	0.316924	0.767751	0.728882	SOX4	1
GO:0043568	positive regulation of insulin-like growth factor receptor signaling pathway	1/546	13/18903	0.316924	0.767751	0.728882	IGFBP4	1
GO:0045040	protein insertion into mitochondrial outer membrane	1/546	13/18903	0.316924	0.767751	0.728882	TOMM6	1
GO:0045815	epigenetic maintenance of chromatin in transcription-competent conformation	1/546	13/18903	0.316924	0.767751	0.728882	PHF2	1
GO:0051036	regulation of endosome size	1/546	13/18903	0.316924	0.767751	0.728882	BORCS7	1
GO:0051132	NK T cell activation	1/546	13/18903	0.316924	0.767751	0.728882	ELF4	1
GO:0051451	myoblast migration	1/546	13/18903	0.316924	0.767751	0.728882	SIX1	1
GO:0051481	negative regulation of cytosolic calcium ion concentration	1/546	13/18903	0.316924	0.767751	0.728882	BCL2	1
GO:0051608	histamine transport	1/546	13/18903	0.316924	0.767751	0.728882	SLC22A3	1
GO:0051775	response to redox state	1/546	13/18903	0.316924	0.767751	0.728882	VASN	1
GO:0060049	regulation of protein glycosylation	1/546	13/18903	0.316924	0.767751	0.728882	ACER2	1
GO:0060213	positive regulation of nuclear-transcribed mRNA poly(A) tail shortening	1/546	13/18903	0.316924	0.767751	0.728882	TOB1	1
GO:0060221	retinal rod cell differentiation	1/546	13/18903	0.316924	0.767751	0.728882	SOX9	1
GO:0060670	branching involved in labyrinthine layer morphogenesis	1/546	13/18903	0.316924	0.767751	0.728882	ADM	1
GO:0060831	smoothened signaling pathway involved in dorsal/ventral neural tube patterning	1/546	13/18903	0.316924	0.767751	0.728882	SUFU	1
GO:0060837	blood vessel endothelial cell differentiation	1/546	13/18903	0.316924	0.767751	0.728882	DLL1	1
GO:0061029	eyelid development in camera-type eye	1/546	13/18903	0.316924	0.767751	0.728882	JUN	1
GO:0061430	bone trabecula morphogenesis	1/546	13/18903	0.316924	0.767751	0.728882	MSX2	1
GO:0070254	mucus secretion	1/546	13/18903	0.316924	0.767751	0.728882	P2RY2	1
GO:0071285	cellular response to lithium ion	1/546	13/18903	0.316924	0.767751	0.728882	LIG4	1
GO:0071287	cellular response to manganese ion	1/546	13/18903	0.316924	0.767751	0.728882	ATF4	1
GO:0071696	ectodermal placode development	1/546	13/18903	0.316924	0.767751	0.728882	SIX1	1
GO:0072310	glomerular epithelial cell development	1/546	13/18903	0.316924	0.767751	0.728882	BMP4	1
GO:0097048	dendritic cell apoptotic process	1/546	13/18903	0.316924	0.767751	0.728882	BCL2	1
GO:0099550	trans-synaptic signaling, modulating synaptic transmission	1/546	13/18903	0.316924	0.767751	0.728882	F2R	1
GO:0140042	lipid droplet formation	1/546	13/18903	0.316924	0.767751	0.728882	FITM2	1
GO:1900262	regulation of DNA-directed DNA polymerase activity	1/546	13/18903	0.316924	0.767751	0.728882	GINS2	1
GO:1900264	positive regulation of DNA-directed DNA polymerase activity	1/546	13/18903	0.316924	0.767751	0.728882	GINS2	1
GO:1901029	negative regulation of mitochondrial outer membrane permeabilization involved in apoptotic signaling pathway	1/546	13/18903	0.316924	0.767751	0.728882	TMEM14A	1
GO:1901862	negative regulation of muscle tissue development	1/546	13/18903	0.316924	0.767751	0.728882	BMP4	1
GO:1901894	regulation of ATPase-coupled calcium transmembrane transporter activity	1/546	13/18903	0.316924	0.767751	0.728882	HSPA2	1
GO:2000615	regulation of histone H3-K9 acetylation	1/546	13/18903	0.316924	0.767751	0.728882	PWWP2B	1
GO:2000668	regulation of dendritic cell apoptotic process	1/546	13/18903	0.316924	0.767751	0.728882	BCL2	1
GO:2001046	positive regulation of integrin-mediated signaling pathway	1/546	13/18903	0.316924	0.767751	0.728882	NID1	1
GO:0019058	viral life cycle	11/546	319/18903	0.317409	0.767751	0.728882	SERPINB3/CLDN9/OASL/BCL2/ZBED1/PCSK5/EFNB2/IFIT1/ISG15/RAB43/PDE12	11
GO:0060326	cell chemotaxis	11/546	319/18903	0.317409	0.767751	0.728882	CXCL14/SERPINE1/LPAR1/HSD3B7/CAMK1D/SAA1/S100A7/HRH1/TMSB4X/NBL1/TMEM102	11
GO:0021537	telencephalon development	9/546	255/18903	0.317745	0.767751	0.728882	NRGN/LPAR1/DMRTA2/FUT1/CDK5R1/BCL11B/BMP4/NOTCH2NLB/ATF5	9
GO:0031334	positive regulation of protein-containing complex assembly	7/546	192/18903	0.319706	0.767751	0.728882	TPPP/UNC13B/CDC42EP1/FERMT1/SNX9/CDK5R1/ISG15	7
GO:0099504	synaptic vesicle cycle	7/546	192/18903	0.319706	0.767751	0.728882	UNC13B/SNPH/RIMS3/CHRNA5/P2RY1/CDK5R1/CADPS2	7
GO:0006140	regulation of nucleotide metabolic process	4/546	99/18903	0.320755	0.767751	0.728882	LACC1/TMSB4X/ZBTB7A/BEND3	4
GO:0002260	lymphocyte homeostasis	3/546	69/18903	0.321368	0.767751	0.728882	TSC22D3/BCL2/GPAM	3
GO:0032835	glomerulus development	3/546	69/18903	0.321368	0.767751	0.728882	NID1/BCL2/BMP4	3
GO:0034394	protein localization to cell surface	3/546	69/18903	0.321368	0.767751	0.728882	CD177/SNX33/ABCA12	3
GO:0048645	animal organ formation	3/546	69/18903	0.321368	0.767751	0.728882	SIX1/BMP4/ISL1	3
GO:0051148	negative regulation of muscle cell differentiation	3/546	69/18903	0.321368	0.767751	0.728882	DLL1/ZBED6/FZD7	3
GO:0061180	mammary gland epithelium development	3/546	69/18903	0.321368	0.767751	0.728882	WNT4/ZNF703/MSX2	3
GO:0000731	DNA synthesis involved in DNA repair	2/546	40/18903	0.322048	0.767751	0.728882	POLH/CDKN2D	2
GO:0001953	negative regulation of cell-matrix adhesion	2/546	40/18903	0.322048	0.767751	0.728882	SERPINE1/ACER2	2
GO:0009187	cyclic nucleotide metabolic process	2/546	40/18903	0.322048	0.767751	0.728882	PTHLH/PDE4D	2
GO:0010863	positive regulation of phospholipase C activity	2/546	40/18903	0.322048	0.767751	0.728882	LPAR1/P2RY6	2
GO:0030201	heparan sulfate proteoglycan metabolic process	2/546	40/18903	0.322048	0.767751	0.728882	HS3ST1/HPSE	2
GO:0032506	cytokinetic process	2/546	40/18903	0.322048	0.767751	0.728882	SNX9/SNX33	2
GO:0032941	secretion by tissue	2/546	40/18903	0.322048	0.767751	0.728882	CEL/P2RY2	2
GO:0046627	negative regulation of insulin receptor signaling pathway	2/546	40/18903	0.322048	0.767751	0.728882	NCOA5/SOCS1	2
GO:0048753	pigment granule organization	2/546	40/18903	0.322048	0.767751	0.728882	BCL2/SHROOM2	2
GO:0051154	negative regulation of striated muscle cell differentiation	2/546	40/18903	0.322048	0.767751	0.728882	DLL1/FZD7	2
GO:1901186	positive regulation of ERBB signaling pathway	2/546	40/18903	0.322048	0.767751	0.728882	PTK6/NEU3	2
GO:1901998	toxin transport	2/546	40/18903	0.322048	0.767751	0.728882	SLC22A3/RAB43	2
GO:1903115	regulation of actin filament-based movement	2/546	40/18903	0.322048	0.767751	0.728882	PDE4D/DSC2	2
GO:0099565	chemical synaptic transmission, postsynaptic	5/546	130/18903	0.322511	0.767751	0.728882	UNC13B/ADRB2/MPP2/CHRNA5/S1PR2	5
GO:0007265	Ras protein signal transduction	12/546	353/18903	0.323429	0.767751	0.728882	ITPKB/LPAR1/RHOV/WASF2/JUN/CDC42EP1/F2R/CCNA2/RAB33B/ARFGEF3/GPR20/NKIRAS1	12
GO:0043270	positive regulation of ion transport	10/546	289/18903	0.325392	0.767751	0.728882	ADRB2/F2R/P2RY1/IL1A/ATF4/HSPA2/TMSB4X/EHD3/P2RY6/NOS1AP	10
GO:0033157	regulation of intracellular protein transport	8/546	225/18903	0.325526	0.767751	0.728882	MDFIC/PKIA/FERMT1/CDK5R1/BMP4/TCAF2/FRAT1/SUFU	8
GO:0046488	phosphatidylinositol metabolic process	6/546	162/18903	0.326857	0.767751	0.728882	ITPKB/SOCS2/PGAP4/SOCS7/SOCS6/SOCS1	6
GO:0019080	viral gene expression	4/546	100/18903	0.327319	0.767751	0.728882	MDFIC/JUN/HEXIM1/SP1	4
GO:0010595	positive regulation of endothelial cell migration	5/546	131/18903	0.328214	0.767751	0.728882	FGFBP1/FUT1/BMP4/SP1/TMSB4X	5
GO:0051208	sequestering of calcium ion	5/546	131/18903	0.328214	0.767751	0.728882	TMEM38B/DDIT3/PDE4D/F2R/P2RY6	5
GO:0006081	cellular aldehyde metabolic process	3/546	70/18903	0.329316	0.767751	0.728882	SDR16C5/PDXP/WNT4	3
GO:0042130	negative regulation of T cell proliferation	3/546	70/18903	0.329316	0.767751	0.728882	SCGB1A1/TNFRSF21/BMP4	3
GO:0017148	negative regulation of translation	9/546	258/18903	0.329802	0.767751	0.728882	NANOS1/PAIP2B/TOB1/AGO1/ATF4/MEX3D/ZFP36L2/EIF4EBP2/PDE12	9
GO:0051651	maintenance of location in cell	8/546	226/18903	0.329836	0.767751	0.728882	FTL/TMEM38B/DDIT3/PDE4D/F2R/TMSB4X/TAF3/P2RY6	8
GO:0006875	cellular metal ion homeostasis	14/546	420/18903	0.329935	0.767751	0.728882	FTL/STEAP4/TMEM38B/BCL2/DDIT3/PDE4D/F2R/P2RY1/IL1A/ANKRD9/ATF4/P2RY6/SCO2/KCTD7	14
GO:0006040	amino sugar metabolic process	2/546	41/18903	0.3327	0.767751	0.728882	GNPDA2/CHST7	2
GO:0006418	tRNA aminoacylation for protein translation	2/546	41/18903	0.3327	0.767751	0.728882	MARS2/FARSB	2
GO:0010719	negative regulation of epithelial to mesenchymal transition	2/546	41/18903	0.3327	0.767751	0.728882	VASN/OVOL2	2
GO:0014912	negative regulation of smooth muscle cell migration	2/546	41/18903	0.3327	0.767751	0.728882	SERPINE1/S1PR2	2
GO:0019432	triglyceride biosynthetic process	2/546	41/18903	0.3327	0.767751	0.728882	GPAM/FITM2	2
GO:0034122	negative regulation of toll-like receptor signaling pathway	2/546	41/18903	0.3327	0.767751	0.728882	IRAK3/SMPDL3B	2
GO:0034331	cell junction maintenance	2/546	41/18903	0.3327	0.767751	0.728882	CD177/F2R	2
GO:0045454	cell redox homeostasis	2/546	41/18903	0.3327	0.767751	0.728882	DDIT3/SLC2A10	2
GO:0046688	response to copper ion	2/546	41/18903	0.3327	0.767751	0.728882	IL1A/AOC1	2
GO:0051281	positive regulation of release of sequestered calcium ion into cytosol	2/546	41/18903	0.3327	0.767751	0.728882	F2R/P2RY6	2
GO:0060338	regulation of type I interferon-mediated signaling pathway	2/546	41/18903	0.3327	0.767751	0.728882	USP18/ISG15	2
GO:1905314	semi-lunar valve development	2/546	41/18903	0.3327	0.767751	0.728882	SOX9/BMP4	2
GO:2000008	regulation of protein localization to cell surface	2/546	41/18903	0.3327	0.767751	0.728882	SNX33/ABCA12	2
GO:0015908	fatty acid transport	4/546	101/18903	0.333892	0.767751	0.728882	CRABP2/NMB/IL1A/BDKRB2	4
GO:0021549	cerebellum development	4/546	101/18903	0.333892	0.767751	0.728882	NANOS1/DLL1/LPAR1/CDK5R1	4
GO:0015849	organic acid transport	11/546	324/18903	0.335375	0.767751	0.728882	ABCG2/PRAF2/CRABP2/NMB/LRRC8D/SLC16A2/SLC26A2/IL1A/BDKRB2/SLC6A14/SLC5A12	11
GO:0003188	heart valve formation	1/546	14/18903	0.336667	0.767751	0.728882	SOX9	1
GO:0003207	cardiac chamber formation	1/546	14/18903	0.336667	0.767751	0.728882	SOX4	1
GO:0006047	UDP-N-acetylglucosamine metabolic process	1/546	14/18903	0.336667	0.767751	0.728882	GNPDA2	1
GO:0006167	AMP biosynthetic process	1/546	14/18903	0.336667	0.767751	0.728882	PRPS2	1
GO:0006177	GMP biosynthetic process	1/546	14/18903	0.336667	0.767751	0.728882	GMPS	1
GO:0006465	signal peptide processing	1/546	14/18903	0.336667	0.767751	0.728882	PCSK5	1
GO:0006596	polyamine biosynthetic process	1/546	14/18903	0.336667	0.767751	0.728882	AGMAT	1
GO:0008212	mineralocorticoid metabolic process	1/546	14/18903	0.336667	0.767751	0.728882	WNT4	1
GO:0009313	oligosaccharide catabolic process	1/546	14/18903	0.336667	0.767751	0.728882	NEU3	1
GO:0010587	miRNA catabolic process	1/546	14/18903	0.336667	0.767751	0.728882	LIN28B	1
GO:0014061	regulation of norepinephrine secretion	1/546	14/18903	0.336667	0.767751	0.728882	P2RY1	1
GO:0015801	aromatic amino acid transport	1/546	14/18903	0.336667	0.767751	0.728882	SLC6A14	1
GO:0018158	protein oxidation	1/546	14/18903	0.336667	0.767751	0.728882	LOXL4	1
GO:0018206	peptidyl-methionine modification	1/546	14/18903	0.336667	0.767751	0.728882	PDF	1
GO:0021819	layer formation in cerebral cortex	1/546	14/18903	0.336667	0.767751	0.728882	CDK5R1	1
GO:0022038	corpus callosum development	1/546	14/18903	0.336667	0.767751	0.728882	LPAR1	1
GO:0030007	cellular potassium ion homeostasis	1/546	14/18903	0.336667	0.767751	0.728882	KCTD7	1
GO:0030238	male sex determination	1/546	14/18903	0.336667	0.767751	0.728882	SOX9	1
GO:0031000	response to caffeine	1/546	14/18903	0.336667	0.767751	0.728882	TMEM38B	1
GO:0032306	regulation of prostaglandin secretion	1/546	14/18903	0.336667	0.767751	0.728882	IL1A	1
GO:0032308	positive regulation of prostaglandin secretion	1/546	14/18903	0.336667	0.767751	0.728882	IL1A	1
GO:0033169	histone H3-K9 demethylation	1/546	14/18903	0.336667	0.767751	0.728882	PHF2	1
GO:0034111	negative regulation of homotypic cell-cell adhesion	1/546	14/18903	0.336667	0.767751	0.728882	ZNF703	1
GO:0034309	primary alcohol biosynthetic process	1/546	14/18903	0.336667	0.767751	0.728882	WNT4	1
GO:0035563	positive regulation of chromatin binding	1/546	14/18903	0.336667	0.767751	0.728882	DTX3L	1
GO:0035721	intraciliary retrograde transport	1/546	14/18903	0.336667	0.767751	0.728882	CILK1	1
GO:0043201	response to leucine	1/546	14/18903	0.336667	0.767751	0.728882	SESN3	1
GO:0043584	nose development	1/546	14/18903	0.336667	0.767751	0.728882	SIX1	1
GO:0043922	negative regulation by host of viral transcription	1/546	14/18903	0.336667	0.767751	0.728882	JUN	1
GO:0044793	negative regulation by host of viral process	1/546	14/18903	0.336667	0.767751	0.728882	ZBED1	1
GO:0044849	estrous cycle	1/546	14/18903	0.336667	0.767751	0.728882	ADNP	1
GO:0045059	positive thymic T cell selection	1/546	14/18903	0.336667	0.767751	0.728882	ITPKB	1
GO:0046185	aldehyde catabolic process	1/546	14/18903	0.336667	0.767751	0.728882	PDXP	1
GO:0046341	CDP-diacylglycerol metabolic process	1/546	14/18903	0.336667	0.767751	0.728882	GPAM	1
GO:0046348	amino sugar catabolic process	1/546	14/18903	0.336667	0.767751	0.728882	GNPDA2	1
GO:0047484	regulation of response to osmotic stress	1/546	14/18903	0.336667	0.767751	0.728882	BDKRB2	1
GO:0048243	norepinephrine secretion	1/546	14/18903	0.336667	0.767751	0.728882	P2RY1	1
GO:0048715	negative regulation of oligodendrocyte differentiation	1/546	14/18903	0.336667	0.767751	0.728882	TMEM98	1
GO:0051764	actin crosslink formation	1/546	14/18903	0.336667	0.767751	0.728882	MARCKS	1
GO:0061043	regulation of vascular wound healing	1/546	14/18903	0.336667	0.767751	0.728882	SERPINE1	1
GO:0070307	lens fiber cell development	1/546	14/18903	0.336667	0.767751	0.728882	ATF4	1
GO:0071361	cellular response to ethanol	1/546	14/18903	0.336667	0.767751	0.728882	UGT1A1	1
GO:0072160	nephron tubule epithelial cell differentiation	1/546	14/18903	0.336667	0.767751	0.728882	LIF	1
GO:0072531	pyrimidine-containing compound transmembrane transport	1/546	14/18903	0.336667	0.767751	0.728882	SLC25A33	1
GO:0072672	neutrophil extravasation	1/546	14/18903	0.336667	0.767751	0.728882	CD177	1
GO:1901077	regulation of relaxation of muscle	1/546	14/18903	0.336667	0.767751	0.728882	PDE4D	1
GO:1901160	primary amino compound metabolic process	1/546	14/18903	0.336667	0.767751	0.728882	AGMAT	1
GO:1901841	regulation of high voltage-gated calcium channel activity	1/546	14/18903	0.336667	0.767751	0.728882	NOS1AP	1
GO:1902043	positive regulation of extrinsic apoptotic signaling pathway via death domain receptors	1/546	14/18903	0.336667	0.767751	0.728882	TIMP3	1
GO:1905049	negative regulation of metallopeptidase activity	1/546	14/18903	0.336667	0.767751	0.728882	TIMP3	1
GO:2001171	positive regulation of ATP biosynthetic process	1/546	14/18903	0.336667	0.767751	0.728882	TMSB4X	1
GO:0007519	skeletal muscle tissue development	6/546	164/18903	0.337089	0.767751	0.728882	ZNF689/DLL1/DMRTA2/BCL2/FOXN2/SIX1	6
GO:0002548	monocyte chemotaxis	3/546	71/18903	0.337262	0.767751	0.728882	SERPINE1/S100A7/NBL1	3
GO:0002562	somatic diversification of immune receptors via germline recombination within a single locus	3/546	71/18903	0.337262	0.767751	0.728882	CLCF1/BCL11B/LIG4	3
GO:0016444	somatic cell DNA recombination	3/546	71/18903	0.337262	0.767751	0.728882	CLCF1/BCL11B/LIG4	3
GO:0061077	chaperone-mediated protein folding	3/546	71/18903	0.337262	0.767751	0.728882	FKBP5/HSPA2/PDCL3	3
GO:0007369	gastrulation	7/546	196/18903	0.338358	0.767751	0.728882	TBX6/SOX7/ETS2/FZD7/BMP4/EYA2/GPC3	7
GO:0032259	methylation	13/546	390/18903	0.338476	0.767751	0.728882	H1-2/PRDM10/EEF1AKMT4/EEF1AKMT3/WDR5B/SETD1B/METTL18/TPMT/MRM1/RAB3D/PLD6/BEND3/HNMT	13
GO:0001101	response to acid chemical	5/546	133/18903	0.339651	0.767751	0.728882	CCN2/SIX1/RRAGA/SESN3/SOCS1	5
GO:0030168	platelet activation	5/546	133/18903	0.339651	0.767751	0.728882	THBD/SAA1/CLIC1/F2R/P2RY1	5
GO:1904950	negative regulation of establishment of protein localization	5/546	133/18903	0.339651	0.767751	0.728882	MDFIC/PKIA/F2R/FERMT1/SUFU	5
GO:0019218	regulation of steroid metabolic process	4/546	102/18903	0.340471	0.767751	0.728882	UGT1A1/ADM/IL1A/WNT4	4
GO:0003015	heart process	9/546	261/18903	0.341941	0.767751	0.728882	CCN2/ADM/TMEM38B/PDE4D/TMEM65/ISL1/DSC2/EHD3/NOS1AP	9
GO:0034976	response to endoplasmic reticulum stress	9/546	261/18903	0.341941	0.767751	0.728882	MAN1A1/FBXO6/SGTB/BCL2/DDIT3/JUN/MARCKS/ATF4/UBE4A	9
GO:0009167	purine ribonucleoside monophosphate metabolic process	2/546	42/18903	0.343305	0.767751	0.728882	GMPS/PRPS2	2
GO:0010453	regulation of cell fate commitment	2/546	42/18903	0.343305	0.767751	0.728882	FZD7/BMP4	2
GO:0014002	astrocyte development	2/546	42/18903	0.343305	0.767751	0.728882	DLL1/ROR1	2
GO:0014904	myotube cell development	2/546	42/18903	0.343305	0.767751	0.728882	BCL2/SIX1	2
GO:0045429	positive regulation of nitric oxide biosynthetic process	2/546	42/18903	0.343305	0.767751	0.728882	DDAH1/NOS1AP	2
GO:0050691	regulation of defense response to virus by host	2/546	42/18903	0.343305	0.767751	0.728882	AIM2/DTX3L	2
GO:0070296	sarcoplasmic reticulum calcium ion transport	2/546	42/18903	0.343305	0.767751	0.728882	TMEM38B/PDE4D	2
GO:0071542	dopaminergic neuron differentiation	2/546	42/18903	0.343305	0.767751	0.728882	DMRTA2/FZD1	2
GO:0071604	transforming growth factor beta production	2/546	42/18903	0.343305	0.767751	0.728882	LTBP1/FERMT1	2
GO:0086091	regulation of heart rate by cardiac conduction	2/546	42/18903	0.343305	0.767751	0.728882	ISL1/DSC2	2
GO:1900077	negative regulation of cellular response to insulin stimulus	2/546	42/18903	0.343305	0.767751	0.728882	NCOA5/SOCS1	2
GO:1900274	regulation of phospholipase C activity	2/546	42/18903	0.343305	0.767751	0.728882	LPAR1/P2RY6	2
GO:2000403	positive regulation of lymphocyte migration	2/546	42/18903	0.343305	0.767751	0.728882	S100A7/TMEM102	2
GO:0046626	regulation of insulin receptor signaling pathway	3/546	72/18903	0.345202	0.767751	0.728882	NCOA5/SESN3/SOCS1	3
GO:0030048	actin filament-based movement	5/546	134/18903	0.345381	0.767751	0.728882	PDE4D/WASF2/EPDR1/DSC2/NOS1AP	5
GO:0019233	sensory perception of pain	4/546	103/18903	0.347053	0.767751	0.728882	F2R/P2RY1/IL1A/NR2F6	4
GO:0043255	regulation of carbohydrate biosynthetic process	4/546	103/18903	0.347053	0.767751	0.728882	P2RY1/HRH1/PPP1R3C/P2RY6	4
GO:0048144	fibroblast proliferation	4/546	103/18903	0.347053	0.767751	0.728882	LIF/JUN/CCNA2/LIG4	4
GO:0048477	oogenesis	4/546	103/18903	0.347053	0.767751	0.728882	NANOS1/BCL2/WNT4/PLD6	4
GO:0050920	regulation of chemotaxis	8/546	230/18903	0.347171	0.767751	0.728882	SERPINE1/LPAR1/CAMK1D/S100A7/EFNB2/TMSB4X/NBL1/TMEM102	8
GO:0051250	negative regulation of lymphocyte activation	6/546	166/18903	0.347357	0.767751	0.728882	SCGB1A1/NRARP/TNFRSF21/BMP4/SOCS6/SOCS1	6
GO:0071897	DNA biosynthetic process	7/546	198/18903	0.347738	0.767751	0.728882	CCN2/PARM1/POLH/CDKN2D/GINS2/LIN9/LIG4	7
GO:0001701	in utero embryonic development	13/546	393/18903	0.348412	0.767751	0.728882	GJB3/SH3PXD2A/ADM/LIF/DSC3/MATR3/TENT5C/FOSL1/GJB5/LIG4/OVOL2/SCO2/VASH1	13
GO:0010466	negative regulation of peptidase activity	9/546	263/18903	0.350074	0.767751	0.728882	SERPINB3/SERPINB2/SERPINE1/CSTA/SERPINB9/CDKN2D/TIMP3/IFI6/GPC3	9
GO:0042176	regulation of protein catabolic process	12/546	361/18903	0.351004	0.767751	0.728882	IRAK3/AMER1/SOX9/TIMP3/SNX9/SEC22B/RNF19B/SNX33/GPC3/RNF144B/MYLIP/BAG2	12
GO:0070665	positive regulation of leukocyte proliferation	6/546	167/18903	0.352502	0.767751	0.728882	NMB/BCL2/EFNB1/CLCF1/GPAM/IL1A	6
GO:0071677	positive regulation of mononuclear cell migration	3/546	73/18903	0.353134	0.767751	0.728882	SERPINE1/S100A7/TMEM102	3
GO:1903578	regulation of ATP metabolic process	3/546	73/18903	0.353134	0.767751	0.728882	TMSB4X/ZBTB7A/BEND3	3
GO:1904888	cranial skeletal system development	3/546	73/18903	0.353134	0.767751	0.728882	SIX1/BMP4/MSX2	3
GO:0003333	amino acid transmembrane transport	4/546	104/18903	0.353638	0.767751	0.728882	PRAF2/LRRC8D/SLC16A2/SLC6A14	4
GO:0015914	phospholipid transport	4/546	104/18903	0.353638	0.767751	0.728882	ATP9A/PITPNC1/GLTP/ABCA12	4
GO:0042100	B cell proliferation	4/546	104/18903	0.353638	0.767751	0.728882	BCL2/CLCF1/TNFRSF21/IKZF3	4
GO:0070252	actin-mediated cell contraction	4/546	104/18903	0.353638	0.767751	0.728882	PDE4D/EPDR1/DSC2/NOS1AP	4
GO:0110020	regulation of actomyosin structure organization	4/546	104/18903	0.353638	0.767751	0.728882	CCN2/LPAR1/WASF2/WNT4	4
GO:0009124	nucleoside monophosphate biosynthetic process	2/546	43/18903	0.353854	0.767751	0.728882	GMPS/PRPS2	2
GO:0016266	O-glycan processing	2/546	43/18903	0.353854	0.767751	0.728882	B4GALT5/B3GNT4	2
GO:0042491	inner ear auditory receptor cell differentiation	2/546	43/18903	0.353854	0.767751	0.728882	DLL1/BMP4	2
GO:0045687	positive regulation of glial cell differentiation	2/546	43/18903	0.353854	0.767751	0.728882	LIF/CLCF1	2
GO:0048713	regulation of oligodendrocyte differentiation	2/546	43/18903	0.353854	0.767751	0.728882	TMEM98/TNFRSF21	2
GO:0097009	energy homeostasis	2/546	43/18903	0.353854	0.767751	0.728882	DLL1/NMU	2
GO:1902275	regulation of chromatin organization	2/546	43/18903	0.353854	0.767751	0.728882	PHF2/LSM11	2
GO:0045787	positive regulation of cell cycle	12/546	362/18903	0.354481	0.767751	0.728882	TGM1/CCN2/PTK6/LSM11/DYNLT3/ZBED6/IL1A/WNT4/CDK5R1/HSPA2/FOSL1/MSX2	12
GO:0001787	natural killer cell proliferation	1/546	15/18903	0.355841	0.767751	0.728882	ELF4	1
GO:0001977	renal system process involved in regulation of blood volume	1/546	15/18903	0.355841	0.767751	0.728882	F2R	1
GO:0002031	G protein-coupled receptor internalization	1/546	15/18903	0.355841	0.767751	0.728882	ADM	1
GO:0002468	dendritic cell antigen processing and presentation	1/546	15/18903	0.355841	0.767751	0.728882	CD68	1
GO:0002903	negative regulation of B cell apoptotic process	1/546	15/18903	0.355841	0.767751	0.728882	BCL2	1
GO:0003413	chondrocyte differentiation involved in endochondral bone morphogenesis	1/546	15/18903	0.355841	0.767751	0.728882	SOX9	1
GO:0009071	serine family amino acid catabolic process	1/546	15/18903	0.355841	0.767751	0.728882	SDSL	1
GO:0009111	vitamin catabolic process	1/546	15/18903	0.355841	0.767751	0.728882	PDXP	1
GO:0009163	nucleoside biosynthetic process	1/546	15/18903	0.355841	0.767751	0.728882	DHFR2	1
GO:0010225	response to UV-C	1/546	15/18903	0.355841	0.767751	0.728882	POLH	1
GO:0010649	regulation of cell communication by electrical coupling	1/546	15/18903	0.355841	0.767751	0.728882	PDE4D	1
GO:0010838	positive regulation of keratinocyte proliferation	1/546	15/18903	0.355841	0.767751	0.728882	TGM1	1
GO:0010989	negative regulation of low-density lipoprotein particle clearance	1/546	15/18903	0.355841	0.767751	0.728882	MYLIP	1
GO:0021534	cell proliferation in hindbrain	1/546	15/18903	0.355841	0.767751	0.728882	ATF5	1
GO:0021554	optic nerve development	1/546	15/18903	0.355841	0.767751	0.728882	LPAR1	1
GO:0021924	cell proliferation in external granule layer	1/546	15/18903	0.355841	0.767751	0.728882	ATF5	1
GO:0021930	cerebellar granule cell precursor proliferation	1/546	15/18903	0.355841	0.767751	0.728882	ATF5	1
GO:0032488	Cdc42 protein signal transduction	1/546	15/18903	0.355841	0.767751	0.728882	RHOV	1
GO:0032725	positive regulation of granulocyte macrophage colony-stimulating factor production	1/546	15/18903	0.355841	0.767751	0.728882	ISL1	1
GO:0032897	negative regulation of viral transcription	1/546	15/18903	0.355841	0.767751	0.728882	HEXIM1	1
GO:0033147	negative regulation of intracellular estrogen receptor signaling pathway	1/546	15/18903	0.355841	0.767751	0.728882	ISL1	1
GO:0033599	regulation of mammary gland epithelial cell proliferation	1/546	15/18903	0.355841	0.767751	0.728882	ZNF703	1
GO:0034116	positive regulation of heterotypic cell-cell adhesion	1/546	15/18903	0.355841	0.767751	0.728882	CEACAM6	1
GO:0034404	nucleobase-containing small molecule biosynthetic process	1/546	15/18903	0.355841	0.767751	0.728882	DHFR2	1
GO:0042074	cell migration involved in gastrulation	1/546	15/18903	0.355841	0.767751	0.728882	GPC3	1
GO:0042532	negative regulation of tyrosine phosphorylation of STAT protein	1/546	15/18903	0.355841	0.767751	0.728882	SOCS1	1
GO:0042559	pteridine-containing compound biosynthetic process	1/546	15/18903	0.355841	0.767751	0.728882	DHFR2	1
GO:0042976	activation of Janus kinase activity	1/546	15/18903	0.355841	0.767751	0.728882	SOCS1	1
GO:0043970	histone H3-K9 acetylation	1/546	15/18903	0.355841	0.767751	0.728882	PWWP2B	1
GO:0045176	apical protein localization	1/546	15/18903	0.355841	0.767751	0.728882	SHROOM2	1
GO:0045989	positive regulation of striated muscle contraction	1/546	15/18903	0.355841	0.767751	0.728882	CCN2	1
GO:0046322	negative regulation of fatty acid oxidation	1/546	15/18903	0.355841	0.767751	0.728882	SOX9	1
GO:0046512	sphingosine biosynthetic process	1/546	15/18903	0.355841	0.767751	0.728882	ACER2	1
GO:0046520	sphingoid biosynthetic process	1/546	15/18903	0.355841	0.767751	0.728882	ACER2	1
GO:0046655	folic acid metabolic process	1/546	15/18903	0.355841	0.767751	0.728882	DHFR2	1
GO:0048934	peripheral nervous system neuron differentiation	1/546	15/18903	0.355841	0.767751	0.728882	ISL1	1
GO:0048935	peripheral nervous system neuron development	1/546	15/18903	0.355841	0.767751	0.728882	ISL1	1
GO:0051290	protein heterotetramerization	1/546	15/18903	0.355841	0.767751	0.728882	FARSB	1
GO:0060080	inhibitory postsynaptic potential	1/546	15/18903	0.355841	0.767751	0.728882	UNC13B	1
GO:0060211	regulation of nuclear-transcribed mRNA poly(A) tail shortening	1/546	15/18903	0.355841	0.767751	0.728882	TOB1	1
GO:0060330	regulation of response to interferon-gamma	1/546	15/18903	0.355841	0.767751	0.728882	SOCS1	1
GO:0060334	regulation of interferon-gamma-mediated signaling pathway	1/546	15/18903	0.355841	0.767751	0.728882	SOCS1	1
GO:0060347	heart trabecula formation	1/546	15/18903	0.355841	0.767751	0.728882	OVOL2	1
GO:0060572	morphogenesis of an epithelial bud	1/546	15/18903	0.355841	0.767751	0.728882	BMP4	1
GO:0060766	negative regulation of androgen receptor signaling pathway	1/546	15/18903	0.355841	0.767751	0.728882	ZBTB7A	1
GO:0061307	cardiac neural crest cell differentiation involved in heart development	1/546	15/18903	0.355841	0.767751	0.728882	BMP4	1
GO:0061308	cardiac neural crest cell development involved in heart development	1/546	15/18903	0.355841	0.767751	0.728882	BMP4	1
GO:0070207	protein homotrimerization	1/546	15/18903	0.355841	0.767751	0.728882	STEAP4	1
GO:0070986	left/right axis specification	1/546	15/18903	0.355841	0.767751	0.728882	DLL1	1
GO:0071380	cellular response to prostaglandin E stimulus	1/546	15/18903	0.355841	0.767751	0.728882	P2RY6	1
GO:0072148	epithelial cell fate commitment	1/546	15/18903	0.355841	0.767751	0.728882	DLL1	1
GO:0086069	bundle of His cell to Purkinje myocyte communication	1/546	15/18903	0.355841	0.767751	0.728882	DSC2	1
GO:1900426	positive regulation of defense response to bacterium	1/546	15/18903	0.355841	0.767751	0.728882	MMRN2	1
GO:1901722	regulation of cell proliferation involved in kidney development	1/546	15/18903	0.355841	0.767751	0.728882	BMP4	1
GO:1902166	negative regulation of intrinsic apoptotic signaling pathway in response to DNA damage by p53 class mediator	1/546	15/18903	0.355841	0.767751	0.728882	BCL2	1
GO:1902563	regulation of neutrophil activation	1/546	15/18903	0.355841	0.767751	0.728882	CD177	1
GO:1902902	negative regulation of autophagosome assembly	1/546	15/18903	0.355841	0.767751	0.728882	SEC22B	1
GO:2000052	positive regulation of non-canonical Wnt signaling pathway	1/546	15/18903	0.355841	0.767751	0.728882	GPC3	1
GO:2000671	regulation of motor neuron apoptotic process	1/546	15/18903	0.355841	0.767751	0.728882	BCL2	1
GO:2001028	positive regulation of endothelial cell chemotaxis	1/546	15/18903	0.355841	0.767751	0.728882	TMSB4X	1
GO:0071868	cellular response to monoamine stimulus	4/546	105/18903	0.360223	0.775114	0.735872	ID1/ATF4/GNAL/HRH1	4
GO:0071870	cellular response to catecholamine stimulus	4/546	105/18903	0.360223	0.775114	0.735872	ID1/ATF4/GNAL/HRH1	4
GO:0001707	mesoderm formation	3/546	74/18903	0.361054	0.775114	0.735872	TBX6/BMP4/EYA2	3
GO:0006801	superoxide metabolic process	3/546	74/18903	0.361054	0.775114	0.735872	SH3PXD2A/CD177/NOXA1	3
GO:0007585	respiratory gaseous exchange by respiratory system	3/546	74/18903	0.361054	0.775114	0.735872	NMB/MAN1A2/HNMT	3
GO:0030330	DNA damage response, signal transduction by p53 class mediator	3/546	74/18903	0.361054	0.775114	0.735872	ACER2/HIPK2/SOX4	3
GO:0032732	positive regulation of interleukin-1 production	3/546	74/18903	0.361054	0.775114	0.735872	AIM2/SAA1/ISL1	3
GO:0042058	regulation of epidermal growth factor receptor signaling pathway	3/546	74/18903	0.361054	0.775114	0.735872	PTK6/IFI6/NEU3	3
GO:0042267	natural killer cell mediated cytotoxicity	3/546	74/18903	0.361054	0.775114	0.735872	SERPINB9/RNF19B/ULBP3	3
GO:0019221	cytokine-mediated signaling pathway	16/546	496/18903	0.361309	0.775114	0.735872	IRAK3/IRAK2/AIM2/TBKBP1/OASL/USP18/CLCF1/PLP2/IL1A/RRAGA/IL22RA1/H2BC11/TMSB4X/NKIRAS1/ISG15/SOCS1	16
GO:0043410	positive regulation of MAPK cascade	16/546	496/18903	0.361309	0.775114	0.735872	CCN2/ADRB2/LPAR1/LIF/HIPK2/JUN/FZD7/F2R/S100A7/P2RY1/IGFBP4/IL1A/GAREM1/BMP4/P2RY6/RELL1	16
GO:0034101	erythrocyte homeostasis	5/546	137/18903	0.362602	0.777204	0.737856	HIPK2/FAM210B/BMP4/ZBTB7A/ISG15	5
GO:0007568	aging	6/546	169/18903	0.362808	0.777204	0.737856	GJB2/CCN2/ADM/JUND/P2RY1/CD68	6
GO:0006401	RNA catabolic process	10/546	299/18903	0.363675	0.777204	0.737856	NANOS1/SCGB1A1/ZHX2/TOB1/TENT5C/AGO1/LIN28B/MEX3D/ZFP36L2/PDE12	10
GO:0009126	purine nucleoside monophosphate metabolic process	2/546	44/18903	0.364343	0.777204	0.737856	GMPS/PRPS2	2
GO:0032689	negative regulation of interferon-gamma production	2/546	44/18903	0.364343	0.777204	0.737856	SCGB1A1/DDIT3	2
GO:0042181	ketone biosynthetic process	2/546	44/18903	0.364343	0.777204	0.737856	ADM/WNT4	2
GO:0042771	intrinsic apoptotic signaling pathway in response to DNA damage by p53 class mediator	2/546	44/18903	0.364343	0.777204	0.737856	BCL2/HIPK2	2
GO:0043039	tRNA aminoacylation	2/546	44/18903	0.364343	0.777204	0.737856	MARS2/FARSB	2
GO:0061001	regulation of dendritic spine morphogenesis	2/546	44/18903	0.364343	0.777204	0.737856	LZTS3/CDK5R1	2
GO:0098815	modulation of excitatory postsynaptic potential	2/546	44/18903	0.364343	0.777204	0.737856	ADRB2/S1PR2	2
GO:1904407	positive regulation of nitric oxide metabolic process	2/546	44/18903	0.364343	0.777204	0.737856	DDAH1/NOS1AP	2
GO:0032103	positive regulation of response to external stimulus	15/546	464/18903	0.364723	0.777454	0.738094	SERPINE1/THBD/AIM2/OASL/LPAR1/MMRN2/CAMK1D/MATR3/ZCCHC3/S100A7/CD14/HEXIM1/TMSB4X/POLR3B/TMEM102	15
GO:0060249	anatomical structure homeostasis	11/546	333/18903	0.368172	0.777454	0.738094	CCN2/NANOS1/ADRB2/BCL2/TP53INP2/SOX9/F2R/P2RY1/RAB3D/NKIRAS1/ABCA12	11
GO:0050808	synapse organization	14/546	432/18903	0.368216	0.777454	0.738094	UNC13B/AMIGO2/LZTS3/WASF2/SIX1/F2R/ADNP/LRFN3/FZD1/EFNB2/CDK5R1/ACTBL2/WASF3/NOS1AP	14
GO:0043536	positive regulation of blood vessel endothelial cell migration	3/546	75/18903	0.368959	0.777454	0.738094	FGFBP1/SP1/TMSB4X	3
GO:0050810	regulation of steroid biosynthetic process	3/546	75/18903	0.368959	0.777454	0.738094	ADM/IL1A/WNT4	3
GO:0060337	type I interferon signaling pathway	3/546	75/18903	0.368959	0.777454	0.738094	TBKBP1/USP18/ISG15	3
GO:2000116	regulation of cysteine-type endopeptidase activity	8/546	235/18903	0.368998	0.777454	0.738094	CCN2/AIM2/SOX7/SERPINB9/ACER2/CDKN2D/F2R/IFI6	8
GO:0009259	ribonucleotide metabolic process	15/546	466/18903	0.370932	0.777454	0.738094	NUDT3/PTHLH/PDE4D/SLC26A2/GPAM/PMVK/FITM2/TMSB4X/ZBTB7A/SUCLG2/GMPS/PRPS2/PAPSS2/NUDT18/BEND3	15
GO:0006266	DNA ligation	1/546	16/18903	0.374462	0.777454	0.738094	LIG4	1
GO:0006544	glycine metabolic process	1/546	16/18903	0.374462	0.777454	0.738094	DHFR2	1
GO:0006555	methionine metabolic process	1/546	16/18903	0.374462	0.777454	0.738094	ADI1	1
GO:0006620	post-translational protein targeting to endoplasmic reticulum membrane	1/546	16/18903	0.374462	0.777454	0.738094	SGTB	1
GO:0006704	glucocorticoid biosynthetic process	1/546	16/18903	0.374462	0.777454	0.738094	WNT4	1
GO:0006750	glutathione biosynthetic process	1/546	16/18903	0.374462	0.777454	0.738094	CHAC2	1
GO:0006825	copper ion transport	1/546	16/18903	0.374462	0.777454	0.738094	STEAP4	1
GO:0007158	neuron cell-cell adhesion	1/546	16/18903	0.374462	0.777454	0.738094	CDK5R1	1
GO:0021783	preganglionic parasympathetic fiber development	1/546	16/18903	0.374462	0.777454	0.738094	SIX1	1
GO:0021984	adenohypophysis development	1/546	16/18903	0.374462	0.777454	0.738094	WNT4	1
GO:0030202	heparin metabolic process	1/546	16/18903	0.374462	0.777454	0.738094	HPSE	1
GO:0031053	primary miRNA processing	1/546	16/18903	0.374462	0.777454	0.738094	LIN28B	1
GO:0031269	pseudopodium assembly	1/546	16/18903	0.374462	0.777454	0.738094	CDC42EP1	1
GO:0034393	positive regulation of smooth muscle cell apoptotic process	1/546	16/18903	0.374462	0.777454	0.738094	ATF4	1
GO:0045651	positive regulation of macrophage differentiation	1/546	16/18903	0.374462	0.777454	0.738094	LIF	1
GO:0045986	negative regulation of smooth muscle contraction	1/546	16/18903	0.374462	0.777454	0.738094	ADRB2	1
GO:0046184	aldehyde biosynthetic process	1/546	16/18903	0.374462	0.777454	0.738094	WNT4	1
GO:0048532	anatomical structure arrangement	1/546	16/18903	0.374462	0.777454	0.738094	DLL1	1
GO:0050965	detection of temperature stimulus involved in sensory perception of pain	1/546	16/18903	0.374462	0.777454	0.738094	NR2F6	1
GO:0051447	negative regulation of meiotic cell cycle	1/546	16/18903	0.374462	0.777454	0.738094	LIF	1
GO:0060841	venous blood vessel development	1/546	16/18903	0.374462	0.777454	0.738094	EFNB2	1
GO:0060911	cardiac cell fate commitment	1/546	16/18903	0.374462	0.777454	0.738094	ISL1	1
GO:0061101	neuroendocrine cell differentiation	1/546	16/18903	0.374462	0.777454	0.738094	WNT4	1
GO:0061469	regulation of type B pancreatic cell proliferation	1/546	16/18903	0.374462	0.777454	0.738094	SGPP2	1
GO:0070071	proton-transporting two-sector ATPase complex assembly	1/546	16/18903	0.374462	0.777454	0.738094	TMEM242	1
GO:0070431	nucleotide-binding oligomerization domain containing 2 signaling pathway	1/546	16/18903	0.374462	0.777454	0.738094	LACC1	1
GO:0071391	cellular response to estrogen stimulus	1/546	16/18903	0.374462	0.777454	0.738094	SERPINB9	1
GO:0072044	collecting duct development	1/546	16/18903	0.374462	0.777454	0.738094	BMP4	1
GO:0090030	regulation of steroid hormone biosynthetic process	1/546	16/18903	0.374462	0.777454	0.738094	WNT4	1
GO:0090336	positive regulation of brown fat cell differentiation	1/546	16/18903	0.374462	0.777454	0.738094	SIX1	1
GO:0099116	tRNA 5'-end processing	1/546	16/18903	0.374462	0.777454	0.738094	PRORP	1
GO:0099170	postsynaptic modulation of chemical synaptic transmission	1/546	16/18903	0.374462	0.777454	0.738094	NRGN	1
GO:1901201	regulation of extracellular matrix assembly	1/546	16/18903	0.374462	0.777454	0.738094	SOX9	1
GO:1903799	negative regulation of miRNA maturation	1/546	16/18903	0.374462	0.777454	0.738094	LIN28B	1
GO:1904505	regulation of telomere maintenance in response to DNA damage	1/546	16/18903	0.374462	0.777454	0.738094	INO80D	1
GO:2000095	regulation of Wnt signaling pathway, planar cell polarity pathway	1/546	16/18903	0.374462	0.777454	0.738094	GPC3	1
GO:2000232	regulation of rRNA processing	1/546	16/18903	0.374462	0.777454	0.738094	METTL18	1
GO:2000696	regulation of epithelial cell differentiation involved in kidney development	1/546	16/18903	0.374462	0.777454	0.738094	LIF	1
GO:2001034	positive regulation of double-strand break repair via nonhomologous end joining	1/546	16/18903	0.374462	0.777454	0.738094	DTX3L	1
GO:2001212	regulation of vasculogenesis	1/546	16/18903	0.374462	0.777454	0.738094	ADM	1
GO:0003254	regulation of membrane depolarization	2/546	45/18903	0.374767	0.777454	0.738094	BCL2/IFI6	2
GO:0030890	positive regulation of B cell proliferation	2/546	45/18903	0.374767	0.777454	0.738094	BCL2/CLCF1	2
GO:0031295	T cell costimulation	2/546	45/18903	0.374767	0.777454	0.738094	EFNB1/EFNB2	2
GO:0043038	amino acid activation	2/546	45/18903	0.374767	0.777454	0.738094	MARS2/FARSB	2
GO:0046427	positive regulation of receptor signaling pathway via JAK-STAT	2/546	45/18903	0.374767	0.777454	0.738094	F2R/SOCS1	2
GO:0060964	regulation of miRNA-mediated gene silencing	2/546	45/18903	0.374767	0.777454	0.738094	LIN28B/BMP4	2
[truncated: 2,150 more rows]

## Sheet: DEG.MF
ID	Description	GeneRatio	BgRatio	pvalue	p.adjust	qvalue	geneID	Count
GO:0046982	protein heterodimerization activity	23/569	341/18432	0.000406114	0.271676	0.267195	H3C10/CEACAM6/H2AC18/H2AC19/IRAK3/IRAK2/H2BC5/ABTB2/ZHX2/H2BC21/H2BC4/BCL2/DDIT3/H2AC11/CENPW/P2RY1/BDKRB2/ATF4/RRAGA/H2BC11/TAF3/IKZF3/H3C6	23
GO:0030527	structural constituent of chromatin	10/569	99/18432	0.000963356	0.271676	0.267195	H3C10/H1-2/H2AC18/H2AC19/H2BC5/H2BC21/H2BC4/H2AC11/H2BC11/H3C6	10
GO:0046935	1-phosphatidylinositol-3-kinase regulator activity	4/569	16/18432	0.00121646	0.271676	0.267195	SOCS2/SOCS7/SOCS6/SOCS1	4
GO:0035014	phosphatidylinositol 3-kinase regulator activity	4/569	19/18432	0.00240712	0.287699	0.282953	SOCS2/SOCS7/SOCS6/SOCS1	4
GO:0001227	DNA-binding transcription repressor activity, RNA polymerase II-specific	20/569	323/18432	0.00261218	0.287699	0.282953	HES6/FOXQ1/ZBED2/ETS2/DMBX1/JUN/ZBED6/ZBTB2/HIVEP1/NR2F6/ZNF557/ZBTB8A/ZBTB7A/ZNF620/ZNF79/ZNF559/MYPOP/MSX2/OVOL2/ZNF572	20
GO:0005507	copper ion binding	7/569	61/18432	0.00265335	0.287699	0.282953	LOXL4/ADNP/COA6/IL1A/LACC1/AOC1/SCO2	7
GO:0001217	DNA-binding transcription repressor activity	20/569	327/18432	0.00300581	0.287699	0.282953	HES6/FOXQ1/ZBED2/ETS2/DMBX1/JUN/ZBED6/ZBTB2/HIVEP1/NR2F6/ZNF557/ZBTB8A/ZBTB7A/ZNF620/ZNF79/ZNF559/MYPOP/MSX2/OVOL2/ZNF572	20
GO:0015020	glucuronosyltransferase activity	5/569	34/18432	0.0036537	0.291798	0.286985	UGT1A7/UGT1A1/UGT1A10/B4GAT1/CHPF	5
GO:0002020	protease binding	11/569	139/18432	0.00391968	0.291798	0.286985	SERPINB3/ATP9A/SERPINE1/CSTA/SH3PXD2A/BCL2/SERPINB9/CD177/TIMP3/BDKRB2/CDK5R1	11
GO:0000287	magnesium ion binding	15/569	225/18432	0.00437716	0.29327	0.288432	NUDT3/TPPP/ATP9A/IRAK3/NEK6/PDXP/S100P/FARSB/EYA2/SUCLG2/NUAK2/PRPS2/CILK1/ARL3/NUDT18	15
GO:0016840	carbon-nitrogen lyase activity	3/569	13/18432	0.00664157	0.369755	0.363655	CHAC2/SDSL/APMAP	3
GO:0005112	Notch binding	4/569	25/18432	0.00678733	0.369755	0.363655	TCIM/DLL1/DLK2/NOTCH2NLB	4
GO:0045028	G protein-coupled purinergic nucleotide receptor activity	3/569	14/18432	0.00826125	0.369755	0.363655	P2RY2/P2RY1/P2RY6	3
GO:0004553	hydrolase activity, hydrolyzing O-glycosyl compounds	8/569	94/18432	0.00856377	0.369755	0.363655	MAN1A1/NAGA/ACER2/MANEAL/MAN1A2/FUCA1/NEU3/HPSE	8
GO:0001664	G protein-coupled receptor binding	17/569	289/18432	0.00865089	0.369755	0.363655	CXCL14/CTHRC1/ADM/NMB/PDE4D/SAA1/P2RY2/FZD7/NES/P2RY1/S1PR2/FZD1/WNT4/BDKRB2/DEFB1/GNAL/NMU	17
GO:0004559	alpha-mannosidase activity	3/569	15/18432	0.0100928	0.369755	0.363655	MAN1A1/MANEAL/MAN1A2	3
GO:0042813	Wnt receptor activity	3/569	15/18432	0.0100928	0.369755	0.363655	FZD7/FZD1/ROR1	3
GO:0071933	Arp2/3 complex binding	3/569	15/18432	0.0100928	0.369755	0.363655	WASF2/SNX9/WASF3	3
GO:0001228	DNA-binding transcription activator activity, RNA polymerase II-specific	24/569	468/18432	0.0109005	0.369755	0.363655	CEBPD/DDIT3/JUND/MAF/ZBED1/SIX5/SOX9/CSRNP1/JUN/ELF4/SIX1/ATF4/ZNF784/BCL11B/SOX4/ZNF786/FOSL1/SP1/IKZF3/ISL1/ZNF319/ATF5/ZNF782/OVOL2	24
GO:0001216	DNA-binding transcription activator activity	24/569	472/18432	0.0119986	0.369755	0.363655	CEBPD/DDIT3/JUND/MAF/ZBED1/SIX5/SOX9/CSRNP1/JUN/ELF4/SIX1/ATF4/ZNF784/BCL11B/SOX4/ZNF786/FOSL1/SP1/IKZF3/ISL1/ZNF319/ATF5/ZNF782/OVOL2	24
GO:0015923	mannosidase activity	3/569	16/18432	0.0121412	0.369755	0.363655	MAN1A1/MANEAL/MAN1A2	3
GO:0045125	bioactive lipid receptor activity	3/569	16/18432	0.0121412	0.369755	0.363655	S1PR5/LPAR1/S1PR2	3
GO:0017147	Wnt-protein binding	4/569	30/18432	0.0130273	0.379491	0.373231	CTHRC1/FZD7/FZD1/ROR1	4
GO:0048038	quinone binding	3/569	17/18432	0.0144103	0.402286	0.39565	VKORC1/SQOR/AOC1	3
GO:0016798	hydrolase activity, acting on glycosyl bonds	9/569	132/18432	0.0213117	0.559949	0.550712	MAN1A1/NAGA/SMPDL3B/ACER2/MANEAL/MAN1A2/FUCA1/NEU3/HPSE	9
GO:0008146	sulfotransferase activity	5/569	52/18432	0.0217323	0.559949	0.550712	DSEL/HS3ST1/WSCD1/CHST12/CHST7	5
GO:0001972	retinoic acid binding	3/569	20/18432	0.0225651	0.559949	0.550712	UGT1A7/UGT1A1/CRABP2	3
GO:0001614	purinergic nucleotide receptor activity	3/569	21/18432	0.025736	0.573443	0.563984	P2RY2/P2RY1/P2RY6	3
GO:0005243	gap junction channel activity	3/569	21/18432	0.025736	0.573443	0.563984	GJB2/GJB3/GJB5	3
GO:0016502	nucleotide receptor activity	3/569	21/18432	0.025736	0.573443	0.563984	P2RY2/P2RY1/P2RY6	3
GO:0005109	frizzled binding	4/569	37/18432	0.0265325	0.573443	0.563984	CTHRC1/FZD7/FZD1/WNT4	4
GO:0030742	GTP-dependent protein binding	3/569	22/18432	0.029133	0.609971	0.599909	UNC13B/GCHFR/RAB3D	3
GO:0008194	UDP-glycosyltransferase activity	9/569	142/18432	0.0321714	0.624056	0.613761	UGT1A7/CSGALNACT2/UGT1A1/UGT1A10/B4GAT1/CHPF/B4GALT5/B3GNT9/B3GNT4	9
GO:0035035	histone acetyltransferase binding	3/569	23/18432	0.0327547	0.624056	0.613761	EID1/SP1/ZBTB7A	3
GO:0140416	transcription regulator inhibitor activity	3/569	23/18432	0.0327547	0.624056	0.613761	DDIT3/ID1/TAF3	3
GO:0008330	protein tyrosine/threonine phosphatase activity	2/569	10/18432	0.0363257	0.624056	0.613761	DUSP16/DUSP7	2
GO:0015924	mannosyl-oligosaccharide mannosidase activity	2/569	10/18432	0.0363257	0.624056	0.613761	MAN1A1/MAN1A2	2
GO:0016176	superoxide-generating NADPH oxidase activator activity	2/569	10/18432	0.0363257	0.624056	0.613761	SH3PXD2A/NOXA1	2
GO:0030957	Tat protein binding	2/569	10/18432	0.0363257	0.624056	0.613761	MDFIC/DLL1	2
GO:0140297	DNA-binding transcription factor binding	22/569	476/18432	0.039866	0.667756	0.65674	TBX6/MDFIC/HES6/DLL1/OASL/NEK6/SDR16C5/BCL2/ETS2/DDIT3/JUND/TBL1X/HIPK2/SOX9/JUN/DTX3L/ATF4/SP1/ZBTB8A/ZBTB7A/ISL1/ZNF703	22
GO:0015651	quaternary ammonium group transmembrane transporter activity	2/569	11/18432	0.0435065	0.677892	0.666709	SLC22A3/SLC6A14	2
GO:0016813	hydrolase activity, acting on carbon-nitrogen (but not peptide) bonds, in linear amidines	2/569	11/18432	0.0435065	0.677892	0.666709	DDAH1/AGMAT	2
GO:0043522	leucine zipper domain binding	2/569	11/18432	0.0435065	0.677892	0.666709	DDIT3/ATF4	2
GO:0061629	RNA polymerase II-specific DNA-binding transcription factor binding	17/569	350/18432	0.0447554	0.681503	0.67026	TBX6/MDFIC/HES6/DLL1/OASL/SDR16C5/ETS2/DDIT3/JUND/HIPK2/JUN/DTX3L/ATF4/SP1/ZBTB8A/ZBTB7A/ISL1	17
GO:0004861	cyclin-dependent protein serine/threonine kinase inhibitor activity	2/569	12/18432	0.0511622	0.756895	0.744409	CDKN2D/HEXIM1	2
GO:0001221	transcription coregulator binding	7/569	109/18432	0.051966	0.756895	0.744409	FAM89B/NEK6/JUND/SIX1/SP1/ZBTB8A/ZBTB7A	7
GO:0015101	organic cation transmembrane transporter activity	3/569	29/18432	0.0590661	0.763502	0.750907	SLC22A3/SLC44A5/SLC6A14	3
GO:0046875	ephrin receptor binding	3/569	29/18432	0.0590661	0.763502	0.750907	EFNB1/EFNB2/CDK5R1	3
GO:0051861	glycolipid binding	3/569	29/18432	0.0590661	0.763502	0.750907	GLTP/HSPA2/EPDR1	3
GO:0017017	MAP kinase tyrosine/serine/threonine phosphatase activity	2/569	13/18432	0.0592569	0.763502	0.750907	DUSP16/DUSP7	2
GO:0019215	intermediate filament binding	2/569	13/18432	0.0592569	0.763502	0.750907	NES/SYNM	2
GO:0034236	protein kinase A catalytic subunit binding	2/569	13/18432	0.0592569	0.763502	0.750907	PKIA/SOX9	2
GO:0016782	transferase activity, transferring sulphur-containing groups	5/569	69/18432	0.0617985	0.781227	0.768339	DSEL/HS3ST1/WSCD1/CHST12/CHST7	5
GO:0019992	diacylglycerol binding	2/569	14/18432	0.0677562	0.789167	0.776148	UNC13B/FITM2	2
GO:0140678	molecular function inhibitor activity	6/569	93/18432	0.0678987	0.789167	0.776148	BCL2/DDIT3/PKIA/ID1/FRAT1/TAF3	6
GO:0016538	cyclin-dependent protein serine/threonine kinase regulator activity	4/569	50/18432	0.0679541	0.789167	0.776148	CDKN2D/CCNA2/CDK5R1/HEXIM1	4
GO:0022829	wide pore channel activity	3/569	31/18432	0.0694938	0.789167	0.776148	GJB2/GJB3/GJB5	3
GO:0033764	steroid dehydrogenase activity, acting on the CH-OH group of donors, NAD or NADP as acceptor	3/569	31/18432	0.0694938	0.789167	0.776148	DHRS9/HSD3B7/AKR1B15	3
GO:0043425	bHLH transcription factor binding	3/569	31/18432	0.0694938	0.789167	0.776148	SOX9/SP1/ISL1	3
GO:0051018	protein kinase A binding	4/569	51/18432	0.0720236	0.789852	0.776823	WASF2/PKIA/SOX9/WASF3	4
GO:0003714	transcription corepressor activity	10/569	191/18432	0.0727477	0.789852	0.776823	JAZF1/SDR16C5/TBL1X/TOB1/HIPK2/EID1/WNT4/NCOA5/EID2/SUFU	10
GO:0004953	icosanoid receptor activity	2/569	15/18432	0.0766275	0.789852	0.776823	LTB4R/LTB4R2	2
GO:0017110	nucleoside diphosphate phosphatase activity	2/569	15/18432	0.0766275	0.789852	0.776823	ENTPD1/NUDT18	2
GO:0032794	GTPase activating protein binding	2/569	15/18432	0.0766275	0.789852	0.776823	NKIRAS1/ARL3	2
GO:0070700	BMP receptor binding	2/569	15/18432	0.0766275	0.789852	0.776823	BMP4/BMP8B	2
GO:0030291	protein serine/threonine kinase inhibitor activity	3/569	33/18432	0.080688	0.809428	0.796075	CDKN2D/PKIA/HEXIM1	3
GO:0016758	hexosyltransferase activity	10/569	195/18432	0.0809428	0.809428	0.796075	UGT1A7/CSGALNACT2/UGT1A1/UGT1A10/FUT1/B4GAT1/CHPF/B4GALT5/B3GNT9/B3GNT4	10
GO:0005159	insulin-like growth factor receptor binding	2/569	16/18432	0.0858398	0.82161	0.808056	SOCS2/SOCS1	2
GO:0016641	oxidoreductase activity, acting on the CH-NH2 group of donors, oxygen as acceptor	2/569	16/18432	0.0858398	0.82161	0.808056	LOXL4/AOC1	2
GO:0030275	LRR domain binding	2/569	16/18432	0.0858398	0.82161	0.808056	DDIT3/ATF4	2
GO:0031072	heat shock protein binding	7/569	124/18432	0.0895785	0.845318	0.831374	PDXP/EEF1AKMT3/FKBP5/METTL18/HSPA2/TOMM34/BAG2	7
GO:0046332	SMAD binding	5/569	78/18432	0.0932623	0.851916	0.837862	TOB1/HIPK2/JUN/ZBTB7A/EID2	5
GO:0050840	extracellular matrix binding	4/569	56/18432	0.0941594	0.851916	0.837862	NID1/ADAMTS15/THSD1/OLFML2A	4
GO:0016805	dipeptidase activity	2/569	17/18432	0.0953637	0.851916	0.837862	SCRN1/CPQ	2
GO:0016854	racemase and epimerase activity	2/569	17/18432	0.0953637	0.851916	0.837862	DHRS9/DSEL	2
GO:0033549	MAP kinase phosphatase activity	2/569	18/18432	0.105171	0.903629	0.888722	DUSP16/DUSP7	2
GO:0016229	steroid dehydrogenase activity	3/569	37/18432	0.105199	0.903629	0.888722	DHRS9/HSD3B7/AKR1B15	3
GO:0035198	miRNA binding	3/569	37/18432	0.105199	0.903629	0.888722	MATR3/AGO1/SOX4	3
GO:0016667	oxidoreductase activity, acting on a sulfur group of donors	4/569	59/18432	0.108804	0.908332	0.893348	SRXN1/QSOX1/SQOR/SCO2	4
GO:0005501	retinoid binding	3/569	38/18432	0.111734	0.908332	0.893348	UGT1A7/UGT1A1/CRABP2	3
GO:0019840	isoprenoid binding	3/569	38/18432	0.111734	0.908332	0.893348	UGT1A7/UGT1A1/CRABP2	3
GO:0004745	NAD-retinol dehydrogenase activity	2/569	19/18432	0.115236	0.908332	0.893348	DHRS9/SDR16C5	2
GO:0005520	insulin-like growth factor binding	2/569	19/18432	0.115236	0.908332	0.893348	CCN2/IGFBP4	2
GO:0010314	phosphatidylinositol-5-phosphate binding	2/569	19/18432	0.115236	0.908332	0.893348	SH3PXD2A/PLEKHF1	2
GO:0017075	syntaxin-1 binding	2/569	19/18432	0.115236	0.908332	0.893348	UNC13B/SNPH	2
GO:0016776	phosphotransferase activity, phosphate group as acceptor	3/569	39/18432	0.11842	0.911971	0.896927	ITPKB/PMVK/AK6	3
GO:0071949	FAD binding	3/569	39/18432	0.11842	0.911971	0.896927	STEAP4/QSOX1/SQOR	3
GO:0016757	glycosyltransferase activity	12/569	267/18432	0.125198	0.914228	0.899146	UGT1A7/CSGALNACT2/UGT1A1/UGT1A10/PGAP4/FUT1/B4GAT1/CHPF/LACC1/B4GALT5/B3GNT9/B3GNT4	12
GO:0016638	oxidoreductase activity, acting on the CH-NH2 group of donors	2/569	20/18432	0.125533	0.914228	0.899146	LOXL4/AOC1	2
GO:0070300	phosphatidic acid binding	2/569	20/18432	0.125533	0.914228	0.899146	NRGN/PITPNC1	2
GO:0097001	ceramide binding	2/569	20/18432	0.125533	0.914228	0.899146	GLTP/EPDR1	2
GO:1990841	promoter-specific chromatin binding	4/569	63/18432	0.129798	0.914228	0.899146	ZNF609/ATF4/IKZF3/ISL1	4
GO:0008013	beta-catenin binding	5/569	87/18432	0.131428	0.914228	0.899146	TBL1X/AMER1/SOX9/SHROOM2/SUFU	5
GO:0031681	G-protein beta-subunit binding	2/569	21/18432	0.136038	0.914228	0.899146	F2R/RASD1	2
GO:0019207	kinase regulator activity	11/569	246/18432	0.141156	0.914228	0.899146	SOCS2/CDKN2D/PKIA/SOCS7/CCNA2/CDK5R1/HEXIM1/SOCS6/CAB39L/TPX2/SOCS1	11
GO:0001222	transcription corepressor binding	3/569	44/18432	0.153893	0.914228	0.899146	FAM89B/NEK6/ZBTB7A	3
GO:0004857	enzyme inhibitor activity	16/569	395/18432	0.164247	0.914228	0.899146	SERPINB3/UGT1A7/SERPINB2/SERPINE1/SCGB1A1/CSTA/UGT1A1/SERPINB9/GCHFR/CDKN2D/PKIA/TIMP3/DTX3L/HEXIM1/GPC3/SOCS1	16
GO:0016702	oxidoreductase activity, acting on single donors with incorporation of molecular oxygen, incorporation of two atoms of oxygen	2/569	24/18432	0.168581	0.914228	0.899146	ADI1/HPDL	2
GO:0004860	protein kinase inhibitor activity	4/569	70/18432	0.170108	0.914228	0.899146	CDKN2D/PKIA/HEXIM1/SOCS1	4
GO:0005044	scavenger receptor activity	3/569	47/18432	0.176582	0.914228	0.899146	LOXL4/SCARA3/PGBD1	3
GO:0019001	guanyl nucleotide binding	16/569	401/18432	0.178698	0.914228	0.899146	GBP4/ARL4C/RHOV/GIMAP6/RAB33B/FPGT/GNAL/RAB3D/RRAGA/NKIRAS1/RASD1/SUCLG2/PRPS2/RAB43/ARL3/EHD3	16
GO:0032561	guanyl ribonucleotide binding	16/569	401/18432	0.178698	0.914228	0.899146	GBP4/ARL4C/RHOV/GIMAP6/RAB33B/FPGT/GNAL/RAB3D/RRAGA/NKIRAS1/RASD1/SUCLG2/PRPS2/RAB43/ARL3/EHD3	16
GO:0016701	oxidoreductase activity, acting on single donors with incorporation of molecular oxygen	2/569	25/18432	0.179705	0.914228	0.899146	ADI1/HPDL	2
GO:0034237	protein kinase A regulatory subunit binding	2/569	25/18432	0.179705	0.914228	0.899146	WASF2/WASF3	2
GO:0050431	transforming growth factor beta binding	2/569	25/18432	0.179705	0.914228	0.899146	VASN/LTBP1	2
GO:0120014	phospholipid transfer activity	2/569	25/18432	0.179705	0.914228	0.899146	PITPNC1/GLTP	2
GO:0120227	acyl-CoA binding	2/569	25/18432	0.179705	0.914228	0.899146	ACBD7/NAA80	2
GO:0001965	G-protein alpha-subunit binding	2/569	26/18432	0.190934	0.914228	0.899146	LPAR1/F2R	2
GO:0035925	mRNA 3'-UTR AU-rich region binding	2/569	26/18432	0.190934	0.914228	0.899146	MEX3D/ZFP36L2	2
GO:0070696	transmembrane receptor protein serine/threonine kinase binding	2/569	26/18432	0.190934	0.914228	0.899146	BMP4/BMP8B	2
GO:0008170	N-methyltransferase activity	5/569	99/18432	0.19124	0.914228	0.899146	EEF1AKMT4/EEF1AKMT3/SETD1B/METTL18/HNMT	5
GO:0016779	nucleotidyltransferase activity	6/569	126/18432	0.194596	0.914228	0.899146	POLH/TENT5C/GDPGP1/FPGT/POLR3B/PAPSS2	6
GO:0019210	kinase inhibitor activity	4/569	74/18432	0.194874	0.914228	0.899146	CDKN2D/PKIA/HEXIM1/SOCS1	4
GO:0005525	GTP binding	15/569	379/18432	0.19631	0.914228	0.899146	GBP4/ARL4C/RHOV/GIMAP6/RAB33B/FPGT/GNAL/RAB3D/RRAGA/NKIRAS1/RASD1/SUCLG2/RAB43/ARL3/EHD3	15
GO:0004722	protein serine/threonine phosphatase activity	5/569	101/18432	0.202035	0.914228	0.899146	DUSP16/PDXP/PPM1L/DUSP7/PPP1R3C	5
GO:0140326	ATPase-coupled intramembrane lipid transporter activity	2/569	27/18432	0.202254	0.914228	0.899146	ATP9A/ABCA12	2
GO:0016810	hydrolase activity, acting on carbon-nitrogen (but not peptide) bonds	6/569	128/18432	0.204163	0.914228	0.899146	HINT3/PDF/ACER2/LACC1/DDAH1/AGMAT	6
GO:0017018	myosin phosphatase activity	4/569	76/18432	0.207654	0.914228	0.899146	DUSP16/PDXP/PPM1L/DUSP7	4
GO:0061980	regulatory RNA binding	3/569	51/18432	0.208126	0.914228	0.899146	MATR3/AGO1/SOX4	3
GO:0035250	UDP-galactosyltransferase activity	2/569	28/18432	0.213646	0.914228	0.899146	B4GALT5/B3GNT4	2
GO:0070273	phosphatidylinositol-4-phosphate binding	2/569	28/18432	0.213646	0.914228	0.899146	SH3PXD2A/PLEKHF1	2
GO:1901681	sulfur compound binding	11/569	270/18432	0.214519	0.914228	0.899146	FGFBP1/CCN2/CEL/ACBD7/SAA1/CHST12/ADAMTS15/TPMT/BMP4/NAA80/AOC1	11
GO:0019838	growth factor binding	6/569	132/18432	0.223786	0.914228	0.899146	FGFBP1/CCN2/VASN/HTRA1/LTBP1/IGFBP4	6
GO:0046625	sphingolipid binding	2/569	29/18432	0.225096	0.914228	0.899146	GLTP/EPDR1	2
GO:0016597	amino acid binding	3/569	54/18432	0.232542	0.914228	0.899146	GCHFR/DDAH1/SESN3	3
GO:0008757	S-adenosylmethionine-dependent methyltransferase activity	7/569	162/18432	0.234965	0.914228	0.899146	EEF1AKMT4/EEF1AKMT3/SETD1B/METTL18/TPMT/MRM1/HNMT	7
GO:0051721	protein phosphatase 2A binding	2/569	30/18432	0.23659	0.914228	0.899146	BCL2/PTPA	2
GO:0035091	phosphatidylinositol binding	11/569	277/18432	0.238477	0.914228	0.899146	NRGN/SH3PXD2A/AMER1/FZD7/PHLDA1/PITPNC1/SNX9/SNX33/MREG/PLEKHF1/SNX16	11
GO:0005080	protein kinase C binding	3/569	55/18432	0.240794	0.914228	0.899146	UGT1A7/UGT1A10/MARCKS	3
GO:0008378	galactosyltransferase activity	2/569	31/18432	0.248114	0.914228	0.899146	B4GALT5/B3GNT4	2
GO:0031624	ubiquitin conjugating enzyme binding	2/569	31/18432	0.248114	0.914228	0.899146	RNF19B/RNF144B	2
GO:0033612	receptor serine/threonine kinase binding	2/569	31/18432	0.248114	0.914228	0.899146	BMP4/BMP8B	2
GO:0070566	adenylyltransferase activity	2/569	31/18432	0.248114	0.914228	0.899146	TENT5C/PAPSS2	2
GO:0004869	cysteine-type endopeptidase inhibitor activity	3/569	56/18432	0.249094	0.914228	0.899146	SERPINB3/CSTA/SERPINB9	3
GO:0043177	organic acid binding	6/569	137/18432	0.24913	0.914228	0.899146	UGT1A7/UGT1A1/CRABP2/GCHFR/DDAH1/SESN3	6
GO:0016614	oxidoreductase activity, acting on CH-OH group of donors	6/569	138/18432	0.254295	0.914228	0.899146	DHRS9/VKORC1/SDR16C5/HSD3B7/AKR1B15/CHDH	6
GO:0005343	organic acid:sodium symporter activity	2/569	32/18432	0.259655	0.914228	0.899146	SLC6A14/SLC5A12	2
GO:0051427	hormone receptor binding	2/569	32/18432	0.259655	0.914228	0.899146	SOCS2/PTHLH	2
GO:0090482	vitamin transmembrane transporter activity	2/569	32/18432	0.259655	0.914228	0.899146	ABCG2/SLC2A10	2
GO:0000182	rDNA binding	1/569	10/18432	0.269222	0.914228	0.899146	BEND3	1
GO:0005131	growth hormone receptor binding	1/569	10/18432	0.269222	0.914228	0.899146	SOCS2	1
GO:0005528	FK506 binding	1/569	10/18432	0.269222	0.914228	0.899146	FKBP5	1
GO:0008172	S-methyltransferase activity	1/569	10/18432	0.269222	0.914228	0.899146	TPMT	1
GO:0008190	eukaryotic initiation factor 4E binding	1/569	10/18432	0.269222	0.914228	0.899146	EIF4EBP2	1
GO:0008526	phosphatidylinositol transfer activity	1/569	10/18432	0.269222	0.914228	0.899146	PITPNC1	1
GO:0016717	oxidoreductase activity, acting on paired donors, with oxidation of a pair of donors resulting in the reduction of molecular oxygen to two molecules of water	1/569	10/18432	0.269222	0.914228	0.899146	SCD	1
GO:0016884	carbon-nitrogen ligase activity, with glutamine as amido-N-donor	1/569	10/18432	0.269222	0.914228	0.899146	GMPS	1
GO:0018455	alcohol dehydrogenase [NAD(P)+] activity	1/569	10/18432	0.269222	0.914228	0.899146	DHRS9	1
GO:0019531	oxalate transmembrane transporter activity	1/569	10/18432	0.269222	0.914228	0.899146	SLC26A2	1
GO:0043208	glycosphingolipid binding	1/569	10/18432	0.269222	0.914228	0.899146	EPDR1	1
GO:0050786	RAGE receptor binding	1/569	10/18432	0.269222	0.914228	0.899146	S100A7	1
GO:0070097	delta-catenin binding	1/569	10/18432	0.269222	0.914228	0.899146	CCDC85B	1
GO:0071723	lipopeptide binding	1/569	10/18432	0.269222	0.914228	0.899146	CD14	1
GO:0120016	sphingolipid transfer activity	1/569	10/18432	0.269222	0.914228	0.899146	GLTP	1
GO:0019239	deaminase activity	2/569	33/18432	0.271202	0.914228	0.899146	LACC1/GNPDA2	2
GO:0016279	protein-lysine N-methyltransferase activity	3/569	59/18432	0.274227	0.914228	0.899146	EEF1AKMT4/EEF1AKMT3/SETD1B	3
GO:0008201	heparin binding	7/569	171/18432	0.277309	0.914228	0.899146	FGFBP1/CCN2/CEL/SAA1/ADAMTS15/BMP4/AOC1	7
GO:0050660	flavin adenine dinucleotide binding	4/569	87/18432	0.281464	0.914228	0.899146	STEAP4/QSOX1/SQOR/CHDH	4
GO:0008028	monocarboxylic acid transmembrane transporter activity	3/569	60/18432	0.282665	0.914228	0.899146	ABCG2/SLC16A2/SLC5A12	3
GO:0016278	lysine N-methyltransferase activity	3/569	60/18432	0.282665	0.914228	0.899146	EEF1AKMT4/EEF1AKMT3/SETD1B	3
GO:0008376	acetylgalactosaminyltransferase activity	2/569	34/18432	0.282742	0.914228	0.899146	CSGALNACT2/CHPF	2
GO:0016891	endoribonuclease activity, producing 5'-phosphomonoesters	2/569	34/18432	0.282742	0.914228	0.899146	PRORP/PLD6	2
GO:0030332	cyclin binding	2/569	34/18432	0.282742	0.914228	0.899146	MDFIC/CRABP2	2
GO:0043531	ADP binding	2/569	34/18432	0.282742	0.914228	0.899146	P2RY1/PRPS2	2
GO:0008081	phosphoric diester hydrolase activity	4/569	88/18432	0.288388	0.914228	0.899146	SMPDL3B/PDE4D/BDKRB2/PLD6	4
GO:0000774	adenyl-nucleotide exchange factor activity	1/569	11/18432	0.291793	0.914228	0.899146	BAG2	1
GO:0004596	peptide alpha-N-acetyltransferase activity	1/569	11/18432	0.291793	0.914228	0.899146	NAA80	1
GO:0005247	voltage-gated chloride channel activity	1/569	11/18432	0.291793	0.914228	0.899146	CLCN4	1
GO:0008199	ferric iron binding	1/569	11/18432	0.291793	0.914228	0.899146	FTL	1
GO:0008603	cAMP-dependent protein kinase regulator activity	1/569	11/18432	0.291793	0.914228	0.899146	PKIA	1
GO:0015173	aromatic amino acid transmembrane transporter activity	1/569	11/18432	0.291793	0.914228	0.899146	SLC6A14	1
GO:0016670	oxidoreductase activity, acting on a sulfur group of donors, oxygen as acceptor	1/569	11/18432	0.291793	0.914228	0.899146	QSOX1	1
GO:0016725	oxidoreductase activity, acting on CH or CH2 groups	1/569	11/18432	0.291793	0.914228	0.899146	VKORC1	1
GO:0016857	racemase and epimerase activity, acting on carbohydrates and derivatives	1/569	11/18432	0.291793	0.914228	0.899146	DSEL	1
GO:0030283	testosterone dehydrogenase [NAD(P)] activity	1/569	11/18432	0.291793	0.914228	0.899146	DHRS9	1
GO:0036312	phosphatidylinositol 3-kinase regulatory subunit binding	1/569	11/18432	0.291793	0.914228	0.899146	FAM83B	1
GO:0061665	SUMO ligase activity	1/569	11/18432	0.291793	0.914228	0.899146	ZBED1	1
GO:0070513	death domain binding	1/569	11/18432	0.291793	0.914228	0.899146	BCL2	1
GO:1990756	ubiquitin ligase-substrate adaptor activity	2/569	35/18432	0.294265	0.914228	0.899146	ARRDC4/ANKRD9	2
GO:0043394	proteoglycan binding	2/569	36/18432	0.305762	0.914228	0.899146	NID1/HPSE	2
GO:0071855	neuropeptide receptor binding	2/569	36/18432	0.305762	0.914228	0.899146	NMB/NMU	2
GO:0004721	phosphoprotein phosphatase activity	7/569	177/18432	0.306546	0.914228	0.899146	DUSP16/PDXP/PPM1L/PTPA/DUSP7/PPP1R3C/EYA2	7
GO:0004032	alditol:NADP+ 1-oxidoreductase activity	1/569	12/18432	0.313669	0.914228	0.899146	AKR1B15	1
GO:0004526	ribonuclease P activity	1/569	12/18432	0.313669	0.914228	0.899146	PRORP	1
GO:0005338	nucleotide-sugar transmembrane transporter activity	1/569	12/18432	0.313669	0.914228	0.899146	SLC35C1	1
GO:0005527	macrolide binding	1/569	12/18432	0.313669	0.914228	0.899146	FKBP5	1
GO:0008179	adenylate cyclase binding	1/569	12/18432	0.313669	0.914228	0.899146	ADRB2	1
GO:0008499	UDP-galactose:beta-N-acetylglucosamine beta-1,3-galactosyltransferase activity	1/569	12/18432	0.313669	0.914228	0.899146	B3GNT4	1
GO:0015280	ligand-gated sodium channel activity	1/569	12/18432	0.313669	0.914228	0.899146	SHROOM2	1
GO:0016530	metallochaperone activity	1/569	12/18432	0.313669	0.914228	0.899146	SCO2	1
GO:0017166	vinculin binding	1/569	12/18432	0.313669	0.914228	0.899146	SYNM	1
GO:0046790	virion binding	1/569	12/18432	0.313669	0.914228	0.899146	HIPK2	1
GO:0055056	D-glucose transmembrane transporter activity	1/569	12/18432	0.313669	0.914228	0.899146	SLC2A10	1
GO:0086080	protein binding involved in heterotypic cell-cell adhesion	1/569	12/18432	0.313669	0.914228	0.899146	DSC2	1
GO:0097677	STAT family protein binding	1/569	12/18432	0.313669	0.914228	0.899146	DTX3L	1
GO:0140776	protein-containing complex destabilizing activity	1/569	12/18432	0.313669	0.914228	0.899146	FIGN	1
GO:0001530	lipopolysaccharide binding	2/569	37/18432	0.317223	0.914228	0.899146	CD14/H2BC11	2
GO:0005484	SNAP receptor activity	2/569	37/18432	0.317223	0.914228	0.899146	SEC22B/STX10	2
GO:0044390	ubiquitin-like protein conjugating enzyme binding	2/569	37/18432	0.317223	0.914228	0.899146	RNF19B/RNF144B	2
GO:0003924	GTPase activity	12/569	331/18432	0.325959	0.914228	0.899146	TPPP/GBP4/ARL4C/RHOV/RAB33B/GNAL/RAB3D/RRAGA/NKIRAS1/RASD1/RAB43/ARL3	12
GO:0008022	protein C-terminus binding	7/569	181/18432	0.326366	0.914228	0.899146	CCN2/TBL1X/ID1/ATF4/SP1/LIG4/FIGN	7
GO:0003755	peptidyl-prolyl cis-trans isomerase activity	2/569	38/18432	0.328639	0.914228	0.899146	PTPA/FKBP5	2
GO:0140767	enzyme-substrate adaptor activity	2/569	38/18432	0.328639	0.914228	0.899146	ARRDC4/ANKRD9	2
GO:0008168	methyltransferase activity	8/569	212/18432	0.332268	0.914228	0.899146	PRDM10/EEF1AKMT4/EEF1AKMT3/SETD1B/METTL18/TPMT/MRM1/HNMT	8
GO:0097110	scaffold protein binding	3/569	66/18432	0.333596	0.914228	0.899146	DLL1/PDE4D/P2RY1	3
GO:0004000	adenosine deaminase activity	1/569	13/18432	0.33487	0.914228	0.899146	LACC1	1
GO:0004535	poly(A)-specific ribonuclease activity	1/569	13/18432	0.33487	0.914228	0.899146	PDE12	1
GO:0004859	phospholipase inhibitor activity	1/569	13/18432	0.33487	0.914228	0.899146	SCGB1A1	1
GO:0005024	transforming growth factor beta receptor activity	1/569	13/18432	0.33487	0.914228	0.899146	LTBP1	1
GO:0008296	3'-5'-exodeoxyribonuclease activity	1/569	13/18432	0.33487	0.914228	0.899146	EXO5	1
GO:0008417	fucosyltransferase activity	1/569	13/18432	0.33487	0.914228	0.899146	FUT1	1
GO:0031386	protein tag	1/569	13/18432	0.33487	0.914228	0.899146	ISG15	1
GO:0031994	insulin-like growth factor I binding	1/569	13/18432	0.33487	0.914228	0.899146	IGFBP4	1
GO:0032454	histone H3-methyl-lysine-9 demethylase activity	1/569	13/18432	0.33487	0.914228	0.899146	PHF2	1
GO:0034450	ubiquitin-ubiquitin ligase activity	1/569	13/18432	0.33487	0.914228	0.899146	UBE4A	1
GO:0039706	co-receptor binding	1/569	13/18432	0.33487	0.914228	0.899146	BMP4	1
GO:0045295	gamma-catenin binding	1/569	13/18432	0.33487	0.914228	0.899146	DSC3	1
GO:0050998	nitric-oxide synthase binding	1/569	13/18432	0.33487	0.914228	0.899146	NOS1AP	1
GO:0060590	ATPase regulator activity	1/569	13/18432	0.33487	0.914228	0.899146	BAG2	1
GO:0061575	cyclin-dependent protein serine/threonine kinase activator activity	1/569	13/18432	0.33487	0.914228	0.899146	CDK5R1	1
GO:0097157	pre-mRNA intronic binding	1/569	13/18432	0.33487	0.914228	0.899146	SOX9	1
GO:0099186	structural constituent of postsynapse	1/569	13/18432	0.33487	0.914228	0.899146	ACTBL2	1
GO:0140666	annealing activity	1/569	13/18432	0.33487	0.914228	0.899146	RECQL	1
GO:1901338	catecholamine binding	1/569	13/18432	0.33487	0.914228	0.899146	ADRB2	1
GO:0015035	protein-disulfide reductase activity	2/569	39/18432	0.340002	0.914228	0.899146	QSOX1/SCO2	2
GO:0016251	RNA polymerase II general transcription initiation factor activity	2/569	39/18432	0.340002	0.914228	0.899146	TAF5/TAF3	2
GO:0043014	alpha-tubulin binding	2/569	39/18432	0.340002	0.914228	0.899146	ARL4C/CDK5R1	2
GO:0044183	protein folding chaperone	3/569	68/18432	0.350582	0.914228	0.899146	LYRM7/HSPA2/PDCL3	3
GO:0005178	integrin binding	6/569	156/18432	0.35106	0.914228	0.899146	CCN2/CD177/ICAM4/S1PR2/FERMT1/ISG15	6
GO:0016853	isomerase activity	6/569	156/18432	0.35106	0.914228	0.899146	DHRS9/DSEL/QSOX1/PTPA/FKBP5/GNPDA2	6
GO:0001223	transcription coactivator binding	2/569	40/18432	0.351305	0.914228	0.899146	SIX1/ZBTB8A	2
GO:0048487	beta-tubulin binding	2/569	40/18432	0.351305	0.914228	0.899146	ADNP/CDK5R1	2
GO:0004652	polynucleotide adenylyltransferase activity	1/569	14/18432	0.355417	0.914228	0.899146	TENT5C	1
GO:0005172	vascular endothelial growth factor receptor binding	1/569	14/18432	0.355417	0.914228	0.899146	PDCL3	1
GO:0008559	ABC-type xenobiotic transporter activity	1/569	14/18432	0.355417	0.914228	0.899146	ABCG2	1
GO:0015562	efflux transmembrane transporter activity	1/569	14/18432	0.355417	0.914228	0.899146	ABCG2	1
GO:0042577	lipid phosphatase activity	1/569	14/18432	0.355417	0.914228	0.899146	SGPP2	1
GO:0043138	3'-5' DNA helicase activity	1/569	14/18432	0.355417	0.914228	0.899146	RECQL	1
GO:0052650	NADP-retinol dehydrogenase activity	1/569	14/18432	0.355417	0.914228	0.899146	AKR1B15	1
GO:0071837	HMG box domain binding	1/569	14/18432	0.355417	0.914228	0.899146	SP1	1
GO:0030414	peptidase inhibitor activity	7/569	187/18432	0.356443	0.914228	0.899146	SERPINB3/SERPINB2/SERPINE1/CSTA/SERPINB9/TIMP3/GPC3	7
GO:0004867	serine-type endopeptidase inhibitor activity	4/569	98/18432	0.3585	0.914228	0.899146	SERPINB3/SERPINB2/SERPINE1/SERPINB9	4
GO:0019887	protein kinase regulator activity	8/569	218/18432	0.360166	0.914228	0.899146	CDKN2D/PKIA/CCNA2/CDK5R1/HEXIM1/CAB39L/TPX2/SOCS1	8
GO:0004812	aminoacyl-tRNA ligase activity	2/569	41/18432	0.36254	0.914228	0.899146	MARS2/FARSB	2
GO:0016859	cis-trans isomerase activity	2/569	41/18432	0.36254	0.914228	0.899146	PTPA/FKBP5	2
GO:0016875	ligase activity, forming carbon-oxygen bonds	2/569	41/18432	0.36254	0.914228	0.899146	MARS2/FARSB	2
GO:0016811	hydrolase activity, acting on carbon-nitrogen (but not peptide) bonds, in linear amides	3/569	70/18432	0.367519	0.914228	0.899146	HINT3/PDF/ACER2	3
GO:0140303	intramembrane lipid transporter activity	2/569	42/18432	0.373701	0.914228	0.899146	ATP9A/ABCA12	2
GO:0004549	tRNA-specific ribonuclease activity	1/569	15/18432	0.375331	0.914228	0.899146	PRORP	1
GO:0005545	1-phosphatidylinositol binding	1/569	15/18432	0.375331	0.914228	0.899146	SNX9	1
GO:0010181	FMN binding	1/569	15/18432	0.375331	0.914228	0.899146	TYW1B	1
GO:0015929	hexosaminidase activity	1/569	15/18432	0.375331	0.914228	0.899146	NAGA	1
GO:0016208	AMP binding	1/569	15/18432	0.375331	0.914228	0.899146	PRPS2	1
GO:0022858	alanine transmembrane transporter activity	1/569	15/18432	0.375331	0.914228	0.899146	SLC6A14	1
GO:0034483	heparan sulfate sulfotransferase activity	1/569	15/18432	0.375331	0.914228	0.899146	HS3ST1	1
GO:0048531	beta-1,3-galactosyltransferase activity	1/569	15/18432	0.375331	0.914228	0.899146	B3GNT4	1
GO:1901611	phosphatidylglycerol binding	1/569	15/18432	0.375331	0.914228	0.899146	PITPNC1	1
GO:0019905	syntaxin binding	3/569	71/18432	0.37596	0.914228	0.899146	UNC13B/SNPH/STX10	3
GO:0042379	chemokine receptor binding	3/569	71/18432	0.37596	0.914228	0.899146	CXCL14/NES/DEFB1	3
GO:0008083	growth factor activity	6/569	162/18432	0.384174	0.914228	0.899146	CCN2/GDF11/LIF/CLCF1/BMP4/BMP8B	6
GO:0008375	acetylglucosaminyltransferase activity	2/569	43/18432	0.384781	0.914228	0.899146	B4GAT1/B3GNT4	2
GO:0048156	tau protein binding	2/569	43/18432	0.384781	0.914228	0.899146	HSPA2/BAG2	2
GO:0051539	4 iron, 4 sulfur cluster binding	2/569	43/18432	0.384781	0.914228	0.899146	TYW1B/EXO5	2
GO:0016741	transferase activity, transferring one-carbon groups	8/569	225/18432	0.39299	0.914228	0.899146	PRDM10/EEF1AKMT4/EEF1AKMT3/SETD1B/METTL18/TPMT/MRM1/HNMT	8
GO:0000900	mRNA regulatory element binding translation repressor activity	1/569	16/18432	0.39463	0.914228	0.899146	PAIP2B	1
GO:0003688	DNA replication origin binding	1/569	16/18432	0.39463	0.914228	0.899146	ORC1	1
GO:0004698	calcium-dependent protein kinase C activity	1/569	16/18432	0.39463	0.914228	0.899146	PKN3	1
GO:0005402	carbohydrate:cation symporter activity	1/569	16/18432	0.39463	0.914228	0.899146	SLC2A10	1
GO:0008191	metalloendopeptidase inhibitor activity	1/569	16/18432	0.39463	0.914228	0.899146	TIMP3	1
GO:0016722	oxidoreductase activity, acting on metal ions	1/569	16/18432	0.39463	0.914228	0.899146	STEAP4	1
GO:0019841	retinol binding	1/569	16/18432	0.39463	0.914228	0.899146	CRABP2	1
GO:0022841	potassium ion leak channel activity	1/569	16/18432	0.39463	0.914228	0.899146	KCNK5	1
GO:0031489	myosin V binding	1/569	16/18432	0.39463	0.914228	0.899146	RAB3D	1
GO:0072542	protein phosphatase activator activity	1/569	16/18432	0.39463	0.914228	0.899146	PTPA	1
GO:0004180	carboxypeptidase activity	2/569	44/18432	0.395776	0.914228	0.899146	CPQ/VASH1	2
GO:0008138	protein tyrosine/serine/threonine phosphatase activity	2/569	44/18432	0.395776	0.914228	0.899146	DUSP16/DUSP7	2
GO:0015036	disulfide oxidoreductase activity	2/569	44/18432	0.395776	0.914228	0.899146	QSOX1/SCO2	2
GO:0016893	endonuclease activity, active with either ribo- or deoxyribonucleic acids and producing 5'-phosphomonoesters	2/569	44/18432	0.395776	0.914228	0.899146	PRORP/PLD6	2
GO:0032266	phosphatidylinositol-3-phosphate binding	2/569	45/18432	0.406679	0.914228	0.899146	SH3PXD2A/PLEKHF1	2
GO:0004115	3',5'-cyclic-AMP phosphodiesterase activity	1/569	17/18432	0.413334	0.914228	0.899146	PDE4D	1
GO:0004697	protein kinase C activity	1/569	17/18432	0.413334	0.914228	0.899146	PKN3	1
GO:0005149	interleukin-1 receptor binding	1/569	17/18432	0.413334	0.914228	0.899146	IL1A	1
GO:0008308	voltage-gated anion channel activity	1/569	17/18432	0.413334	0.914228	0.899146	CLCN4	1
GO:0015095	magnesium ion transmembrane transporter activity	1/569	17/18432	0.413334	0.914228	0.899146	CNNM4	1
GO:0015116	sulfate transmembrane transporter activity	1/569	17/18432	0.413334	0.914228	0.899146	SLC26A2	1
GO:0016755	aminoacyltransferase activity	1/569	17/18432	0.413334	0.914228	0.899146	TGM1	1
GO:0022848	acetylcholine-gated cation-selective channel activity	1/569	17/18432	0.413334	0.914228	0.899146	CHRNA5	1
GO:0035497	cAMP response element binding	1/569	17/18432	0.413334	0.914228	0.899146	JUN	1
GO:0055102	lipase inhibitor activity	1/569	17/18432	0.413334	0.914228	0.899146	SCGB1A1	1
GO:0070064	proline-rich region binding	1/569	17/18432	0.413334	0.914228	0.899146	GAREM1	1
GO:0070628	proteasome binding	1/569	17/18432	0.413334	0.914228	0.899146	ID1	1
GO:0001618	virus receptor activity	3/569	77/18432	0.426009	0.914228	0.899146	SERPINB3/CLDN9/EFNB2	3
GO:0048020	CCR chemokine receptor binding	2/569	47/18432	0.428194	0.914228	0.899146	NES/DEFB1	2
GO:0003756	protein disulfide isomerase activity	1/569	18/18432	0.431461	0.914228	0.899146	QSOX1	1
GO:0004303	estradiol 17-beta-dehydrogenase activity	1/569	18/18432	0.431461	0.914228	0.899146	AKR1B15	1
GO:0008409	5'-3' exonuclease activity	1/569	18/18432	0.431461	0.914228	0.899146	EXO5	1
GO:0016646	oxidoreductase activity, acting on the CH-NH group of donors, NAD or NADP as acceptor	1/569	18/18432	0.431461	0.914228	0.899146	DHFR2	1
GO:0016864	intramolecular oxidoreductase activity, transposing S-S bonds	1/569	18/18432	0.431461	0.914228	0.899146	QSOX1	1
GO:0042800	histone methyltransferase activity (H3-K4 specific)	1/569	18/18432	0.431461	0.914228	0.899146	SETD1B	1
GO:0046624	sphingolipid transporter activity	1/569	18/18432	0.431461	0.914228	0.899146	GLTP	1
GO:0098641	cadherin binding involved in cell-cell adhesion	1/569	18/18432	0.431461	0.914228	0.899146	CDC42EP1	1
GO:1904047	S-adenosyl-L-methionine binding	1/569	18/18432	0.431461	0.914228	0.899146	TPMT	1
GO:0140272	exogenous protein binding	3/569	78/18432	0.434222	0.914228	0.899146	SERPINB3/CLDN9/EFNB2	3
GO:0005201	extracellular matrix structural constituent	6/569	173/18432	0.444749	0.914228	0.899146	CTHRC1/COL8A2/NID1/MMRN2/LTBP1/MXRA5	6
GO:0004675	transmembrane receptor protein serine/threonine kinase activity	1/569	19/18432	0.449029	0.914228	0.899146	LTBP1	1
GO:0005283	amino acid:sodium symporter activity	1/569	19/18432	0.449029	0.914228	0.899146	SLC6A14	1
GO:0005326	neurotransmitter transmembrane transporter activity	1/569	19/18432	0.449029	0.914228	0.899146	SLC22A3	1
GO:0008301	DNA binding, bending	1/569	19/18432	0.449029	0.914228	0.899146	FOXL1	1
GO:0016918	retinal binding	1/569	19/18432	0.449029	0.914228	0.899146	CRABP2	1
GO:0022840	leak channel activity	1/569	19/18432	0.449029	0.914228	0.899146	KCNK5	1
GO:0022842	narrow pore channel activity	1/569	19/18432	0.449029	0.914228	0.899146	KCNK5	1
GO:0031690	adrenergic receptor binding	1/569	19/18432	0.449029	0.914228	0.899146	PDE4D	1
GO:0051428	peptide hormone receptor binding	1/569	19/18432	0.449029	0.914228	0.899146	PTHLH	1
GO:0098918	structural constituent of synapse	1/569	19/18432	0.449029	0.914228	0.899146	ACTBL2	1
GO:0140359	ABC-type transporter activity	2/569	49/18432	0.44929	0.914228	0.899146	ABCG2/ABCA12	2
GO:0005125	cytokine activity	8/569	237/18432	0.449302	0.914228	0.899146	CXCL14/GDF11/LIF/CLCF1/IL1A/WNT4/BMP4/BMP8B	8
GO:0004252	serine-type endopeptidase activity	6/569	174/18432	0.45021	0.914228	0.899146	CTSV/RHBDL2/CFD/MMP13/HTRA1/PCSK5	6
GO:0035064	methylated histone binding	3/569	80/18432	0.450516	0.914228	0.899146	PHF2/SPIN4/FAM156B	3
GO:0140034	methylation-dependent protein binding	3/569	80/18432	0.450516	0.914228	0.899146	PHF2/SPIN4/FAM156B	3
GO:0042578	phosphoric ester hydrolase activity	12/569	365/18432	0.453426	0.914228	0.899146	DUSP16/SMPDL3B/PDE4D/PDXP/SGPP2/PPM1L/PTPA/BDKRB2/DUSP7/PPP1R3C/EYA2/PLD6	12
GO:0061659	ubiquitin-like protein ligase activity	11/569	334/18432	0.456688	0.914228	0.899146	FBXO6/ZBED1/DTX3/DTX3L/RNF19B/KCMF1/UBE4A/BSPRY/RNF223/RNF144B/MYLIP	11
GO:0033293	monocarboxylic acid binding	3/569	81/18432	0.458591	0.914228	0.899146	UGT1A7/UGT1A1/CRABP2	3
GO:0048306	calcium-dependent protein binding	3/569	81/18432	0.458591	0.914228	0.899146	S100P/CD177/S100A7	3
GO:0019955	cytokine binding	5/569	144/18432	0.459129	0.914228	0.899146	VASN/LTBP1/PLP2/IL22RA1/NBL1	5
GO:0015932	nucleobase-containing compound transmembrane transporter activity	2/569	50/18432	0.459672	0.914228	0.899146	SLC35C1/SLC25A33	2
GO:0120013	lipid transfer activity	2/569	50/18432	0.459672	0.914228	0.899146	PITPNC1/GLTP	2
GO:0050145	nucleoside monophosphate kinase activity	1/569	20/18432	0.466056	0.914228	0.899146	AK6	1
GO:0030165	PDZ domain binding	3/569	82/18432	0.466615	0.914228	0.899146	LPAR1/FZD7/FZD1	3
GO:0038024	cargo receptor activity	3/569	82/18432	0.466615	0.914228	0.899146	LOXL4/SCARA3/PGBD1	3
GO:0008227	G protein-coupled amine receptor activity	2/569	51/18432	0.469939	0.914228	0.899146	ADRB2/HRH1	2
GO:0016830	carbon-carbon lyase activity	2/569	51/18432	0.469939	0.914228	0.899146	TYW1B/FAHD1	2
GO:0016860	intramolecular oxidoreductase activity	2/569	51/18432	0.469939	0.914228	0.899146	QSOX1/GNPDA2	2
GO:0008528	G protein-coupled peptide receptor activity	5/569	147/18432	0.47706	0.914228	0.899146	LTB4R/LTB4R2/F2R/S1PR2/BDKRB2	5
GO:0003841	1-acylglycerol-3-phosphate O-acyltransferase activity	1/569	21/18432	0.482557	0.914228	0.899146	MBOAT1	1
GO:0036122	BMP binding	1/569	21/18432	0.482557	0.914228	0.899146	NBL1	1
GO:0004866	endopeptidase inhibitor activity	6/569	180/18432	0.482697	0.914228	0.899146	SERPINB3/SERPINB2/SERPINE1/CSTA/SERPINB9/TIMP3	6
GO:1901981	phosphatidylinositol phosphate binding	6/569	180/18432	0.482697	0.914228	0.899146	NRGN/SH3PXD2A/AMER1/FZD7/PHLDA1/PLEKHF1	6
GO:0017069	snRNA binding	2/569	53/18432	0.490118	0.914228	0.899146	LSM11/HEXIM1	2
GO:0140296	general transcription initiation factor binding	2/569	53/18432	0.490118	0.914228	0.899146	JUN/ATF4	2
GO:0005546	phosphatidylinositol-4,5-bisphosphate binding	3/569	85/18432	0.490361	0.914228	0.899146	SH3PXD2A/AMER1/FZD7	3
GO:0015291	secondary active transmembrane transporter activity	8/569	246/18432	0.49101	0.914228	0.899146	SLC2A10/SLC16A2/SLC26A2/SLC35E4/SLC35C1/SLC6A14/CLCN4/SLC5A12	8
GO:0005543	phospholipid binding	15/569	474/18432	0.498157	0.914228	0.899146	NRGN/UNC13B/SH3PXD2A/LPAR1/AMER1/FZD7/PHLDA1/PITPNC1/SNX9/GLTP/EPDR1/SNX33/MREG/PLEKHF1/SNX16	15
GO:0000062	fatty-acyl-CoA binding	1/569	22/18432	0.498548	0.914228	0.899146	ACBD7	1
GO:0009931	calcium-dependent protein serine/threonine kinase activity	1/569	22/18432	0.498548	0.914228	0.899146	PKN3	1
GO:0015106	bicarbonate transmembrane transporter activity	1/569	22/18432	0.498548	0.914228	0.899146	SLC26A2	1
GO:0015464	acetylcholine receptor activity	1/569	22/18432	0.498548	0.914228	0.899146	CHRNA5	1
GO:0031683	G-protein beta/gamma-subunit complex binding	1/569	22/18432	0.498548	0.914228	0.899146	GNAL	1
GO:0035255	ionotropic glutamate receptor binding	1/569	22/18432	0.498548	0.914228	0.899146	CDK5R1	1
GO:0043027	cysteine-type endopeptidase inhibitor activity involved in apoptotic process	1/569	22/18432	0.498548	0.914228	0.899146	SERPINB9	1
GO:0008374	O-acyltransferase activity	2/569	54/18432	0.500025	0.914228	0.899146	MBOAT1/GPAM	2
GO:0043539	protein serine/threonine kinase activator activity	2/569	54/18432	0.500025	0.914228	0.899146	CDK5R1/CAB39L	2
GO:0098632	cell-cell adhesion mediator activity	2/569	54/18432	0.500025	0.914228	0.899146	CDC42EP1/DSC2	2
GO:0140223	general transcription initiation factor activity	2/569	54/18432	0.500025	0.914228	0.899146	TAF5/TAF3	2
GO:0008408	3'-5' exonuclease activity	2/569	55/18432	0.509807	0.914228	0.899146	EXO5/PDE12	2
GO:0030170	pyridoxal phosphate binding	2/569	55/18432	0.509807	0.914228	0.899146	SDSL/PSAT1	2
GO:1901682	sulfur compound transmembrane transporter activity	2/569	55/18432	0.509807	0.914228	0.899146	ABCG2/SLC26A2	2
GO:0001653	peptide receptor activity	5/569	153/18432	0.512295	0.914228	0.899146	LTB4R/LTB4R2/F2R/S1PR2/BDKRB2	5
GO:0008171	O-methyltransferase activity	1/569	23/18432	0.514047	0.914228	0.899146	MRM1	1
GO:0008649	rRNA methyltransferase activity	1/569	23/18432	0.514047	0.914228	0.899146	MRM1	1
GO:0010857	calcium-dependent protein kinase activity	1/569	23/18432	0.514047	0.914228	0.899146	PKN3	1
GO:0017134	fibroblast growth factor binding	1/569	23/18432	0.514047	0.914228	0.899146	FGFBP1	1
GO:0019211	phosphatase activator activity	1/569	23/18432	0.514047	0.914228	0.899146	PTPA	1
GO:0019789	SUMO transferase activity	1/569	23/18432	0.514047	0.914228	0.899146	ZBED1	1
GO:0030552	cAMP binding	1/569	23/18432	0.514047	0.914228	0.899146	PDE4D	1
GO:0042171	lysophosphatidic acid acyltransferase activity	1/569	23/18432	0.514047	0.914228	0.899146	MBOAT1	1
GO:0071617	lysophospholipid acyltransferase activity	1/569	23/18432	0.514047	0.914228	0.899146	MBOAT1	1
GO:1901567	fatty acid derivative binding	1/569	23/18432	0.514047	0.914228	0.899146	ACBD7	1
GO:0070279	vitamin B6 binding	2/569	56/18432	0.519463	0.914228	0.899146	SDSL/PSAT1	2
GO:0005179	hormone activity	4/569	122/18432	0.522557	0.914228	0.899146	PTHLH/ADM/NMB/CGB7	4
GO:0005267	potassium channel activity	4/569	122/18432	0.522557	0.914228	0.899146	KCNC3/TMEM38B/KCNK5/KCNJ14	4
GO:0003887	DNA-directed DNA polymerase activity	1/569	24/18432	0.529067	0.914228	0.899146	POLH	1
GO:0004114	3',5'-cyclic-nucleotide phosphodiesterase activity	1/569	24/18432	0.529067	0.914228	0.899146	PDE4D	1
GO:0004529	exodeoxyribonuclease activity	1/569	24/18432	0.529067	0.914228	0.899146	EXO5	1
GO:0005355	glucose transmembrane transporter activity	1/569	24/18432	0.529067	0.914228	0.899146	SLC2A10	1
GO:0008106	alcohol dehydrogenase (NADP+) activity	1/569	24/18432	0.529067	0.914228	0.899146	AKR1B15	1
GO:0008483	transaminase activity	1/569	24/18432	0.529067	0.914228	0.899146	PSAT1	1
GO:0015149	hexose transmembrane transporter activity	1/569	24/18432	0.529067	0.914228	0.899146	SLC2A10	1
GO:0016895	exodeoxyribonuclease activity, producing 5'-phosphomonoesters	1/569	24/18432	0.529067	0.914228	0.899146	EXO5	1
GO:0070412	R-SMAD binding	1/569	24/18432	0.529067	0.914228	0.899146	JUN	1
GO:0140102	catalytic activity, acting on a rRNA	1/569	24/18432	0.529067	0.914228	0.899146	MRM1	1
GO:0008514	organic anion transmembrane transporter activity	6/569	190/18432	0.535406	0.914228	0.899146	SLC22A3/ABCG2/SLC2A10/SLC26A2/SLC6A14/SLC5A12	6
GO:0005253	anion channel activity	3/569	91/18432	0.536218	0.914228	0.899146	LRRC8D/CLIC1/CLCN4	3
GO:0061630	ubiquitin protein ligase activity	10/569	322/18432	0.537452	0.914228	0.899146	FBXO6/DTX3/DTX3L/RNF19B/KCMF1/UBE4A/BSPRY/RNF223/RNF144B/MYLIP	10
GO:0005416	amino acid:cation symporter activity	1/569	25/18432	0.543624	0.914228	0.899146	SLC6A14	1
GO:0015271	outward rectifier potassium channel activity	1/569	25/18432	0.543624	0.914228	0.899146	KCNK5	1
GO:0016769	transferase activity, transferring nitrogenous groups	1/569	25/18432	0.543624	0.914228	0.899146	PSAT1	1
GO:0030247	polysaccharide binding	1/569	25/18432	0.543624	0.914228	0.899146	PPP1R3C	1
GO:0008276	protein methyltransferase activity	3/569	92/18432	0.543631	0.914228	0.899146	EEF1AKMT4/EEF1AKMT3/SETD1B	3
GO:0042393	histone binding	8/569	258/18432	0.545138	0.914228	0.899146	PHF2/NAP1L5/TBL1X/SPIN4/SCML2/WDR5B/DTX3L/FAM156B	8
GO:0008236	serine-type peptidase activity	6/569	192/18432	0.54568	0.914228	0.899146	CTSV/RHBDL2/CFD/MMP13/HTRA1/PCSK5	6
GO:0016616	oxidoreductase activity, acting on the CH-OH group of donors, NAD or NADP as acceptor	4/569	126/18432	0.548081	0.914228	0.899146	DHRS9/SDR16C5/HSD3B7/AKR1B15	4
GO:0015297	antiporter activity	3/569	93/18432	0.550975	0.914228	0.899146	SLC35E4/SLC35C1/CLCN4	3
GO:0051213	dioxygenase activity	3/569	93/18432	0.550975	0.914228	0.899146	PHF2/ADI1/HPDL	3
GO:0140101	catalytic activity, acting on a tRNA	4/569	127/18432	0.55435	0.914228	0.899146	PRORP/MARS2/TYW1B/FARSB	4
GO:0061135	endopeptidase regulator activity	6/569	194/18432	0.555852	0.914228	0.899146	SERPINB3/SERPINB2/SERPINE1/CSTA/SERPINB9/TIMP3	6
GO:0016796	exonuclease activity, active with either ribo- or deoxyribonucleic acids and producing 5'-phosphomonoesters	2/569	60/18432	0.556797	0.914228	0.899146	EXO5/PDE12	2
GO:0005319	lipid transporter activity	5/569	161/18432	0.557674	0.914228	0.899146	ATP9A/PITPNC1/OSBPL11/GLTP/ABCA12	5
GO:0004112	cyclic-nucleotide phosphodiesterase activity	1/569	26/18432	0.557731	0.914228	0.899146	PDE4D	1
GO:0004190	aspartic-type endopeptidase activity	1/569	26/18432	0.557731	0.914228	0.899146	NRIP3	1
GO:0004435	phosphatidylinositol phospholipase C activity	1/569	26/18432	0.557731	0.914228	0.899146	BDKRB2	1
GO:0004806	triglyceride lipase activity	1/569	26/18432	0.557731	0.914228	0.899146	CEL	1
GO:0015295	solute:proton symporter activity	1/569	26/18432	0.557731	0.914228	0.899146	SLC2A10	1
GO:0072349	modified amino acid transmembrane transporter activity	1/569	26/18432	0.557731	0.914228	0.899146	SLC6A14	1
GO:0044325	transmembrane transporter binding	4/569	128/18432	0.560573	0.914228	0.899146	PDE4D/RIMS3/TCAF2/BAG2	4
GO:0017171	serine hydrolase activity	6/569	196/18432	0.565918	0.914228	0.899146	CTSV/RHBDL2/CFD/MMP13/HTRA1/PCSK5	6
GO:0004683	calmodulin-dependent protein kinase activity	1/569	27/18432	0.571404	0.914228	0.899146	CAMK1D	1
GO:0005242	inward rectifier potassium channel activity	1/569	27/18432	0.571404	0.914228	0.899146	KCNJ14	1
GO:0008198	ferrous iron binding	1/569	27/18432	0.571404	0.914228	0.899146	FTL	1
GO:0015145	monosaccharide transmembrane transporter activity	1/569	27/18432	0.571404	0.914228	0.899146	SLC2A10	1
GO:0038187	pattern recognition receptor activity	1/569	27/18432	0.571404	0.914228	0.899146	CD14	1
GO:0050681	nuclear androgen receptor binding	1/569	27/18432	0.571404	0.914228	0.899146	ZBTB7A	1
GO:0070001	aspartic-type peptidase activity	1/569	27/18432	0.571404	0.914228	0.899146	NRIP3	1
GO:0016298	lipase activity	4/569	130/18432	0.572876	0.914228	0.899146	CEL/SMPDL3B/BDKRB2/PLD6	4
GO:0061134	peptidase regulator activity	7/569	232/18432	0.577834	0.914228	0.899146	SERPINB3/SERPINB2/SERPINE1/CSTA/SERPINB9/TIMP3/GPC3	7
GO:0016874	ligase activity	5/569	165/18432	0.579563	0.914228	0.899146	MARS2/FARSB/SUCLG2/GMPS/LIG4	5
GO:0046943	carboxylic acid transmembrane transporter activity	5/569	165/18432	0.579563	0.914228	0.899146	ABCG2/SLC16A2/SLC26A2/SLC6A14/SLC5A12	5
GO:0045296	cadherin binding	10/569	333/18432	0.580392	0.914228	0.899146	H3C10/VASN/S100P/EFHD2/WASF2/CLIC1/CDC42EP1/SNX9/CDK5R1/H3C6	10
GO:0015215	nucleotide transmembrane transporter activity	1/569	28/18432	0.584654	0.914228	0.899146	SLC25A33	1
GO:0016645	oxidoreductase activity, acting on the CH-NH group of donors	1/569	28/18432	0.584654	0.914228	0.899146	DHFR2	1
GO:0043236	laminin binding	1/569	28/18432	0.584654	0.914228	0.899146	NID1	1
GO:0051019	mitogen-activated protein kinase binding	1/569	28/18432	0.584654	0.914228	0.899146	DUSP16	1
GO:0005342	organic acid transmembrane transporter activity	5/569	166/18432	0.584945	0.914228	0.899146	ABCG2/SLC16A2/SLC26A2/SLC6A14/SLC5A12	5
GO:0005516	calmodulin binding	6/569	200/18432	0.585714	0.914228	0.899146	NRGN/ITPKB/UNC13B/CAMK1D/MARCKSL1/MARCKS	6
GO:0004725	protein tyrosine phosphatase activity	3/569	98/18432	0.586622	0.914228	0.899146	DUSP16/DUSP7/EYA2	3
GO:0008238	exopeptidase activity	3/569	98/18432	0.586622	0.914228	0.899146	SCRN1/CPQ/VASH1	3
GO:0005548	phospholipid transporter activity	2/569	64/18432	0.592024	0.914228	0.899146	PITPNC1/GLTP	2
GO:0098631	cell adhesion mediator activity	2/569	64/18432	0.592024	0.914228	0.899146	CDC42EP1/DSC2	2
GO:0005249	voltage-gated potassium channel activity	3/569	99/18432	0.593531	0.914228	0.899146	KCNC3/KCNK5/KCNJ14	3
GO:0008509	anion transmembrane transporter activity	9/569	303/18432	0.594034	0.914228	0.899146	SLC22A3/ABCG2/LRRC8D/SLC2A10/CLIC1/SLC26A2/SLC6A14/CLCN4/SLC5A12	9
GO:0003785	actin monomer binding	1/569	29/18432	0.597495	0.914228	0.899146	TMSB4X	1
GO:0003899	DNA-directed 5'-3' RNA polymerase activity	1/569	29/18432	0.597495	0.914228	0.899146	POLR3B	1
GO:0004181	metallocarboxypeptidase activity	1/569	29/18432	0.597495	0.914228	0.899146	VASH1	1
GO:0004629	phospholipase C activity	1/569	29/18432	0.597495	0.914228	0.899146	BDKRB2	1
GO:0043325	phosphatidylinositol-3,4-bisphosphate binding	1/569	29/18432	0.597495	0.914228	0.899146	SH3PXD2A	1
GO:0046966	nuclear thyroid hormone receptor binding	1/569	29/18432	0.597495	0.914228	0.899146	OASL	1
GO:0051119	sugar transmembrane transporter activity	1/569	29/18432	0.597495	0.914228	0.899146	SLC2A10	1
GO:0051787	misfolded protein binding	1/569	29/18432	0.597495	0.914228	0.899146	HSPA2	1
GO:0005539	glycosaminoglycan binding	7/569	237/18432	0.600395	0.914228	0.899146	FGFBP1/CCN2/CEL/SAA1/ADAMTS15/BMP4/AOC1	7
GO:0008235	metalloexopeptidase activity	2/569	66/18432	0.608838	0.914228	0.899146	CPQ/VASH1	2
GO:0005126	cytokine receptor binding	8/569	273/18432	0.609298	0.914228	0.899146	CXCL14/SOCS2/LIF/CLCF1/NES/IL1A/DEFB1/PDCL3	8
GO:0005184	neuropeptide hormone activity	1/569	30/18432	0.60994	0.914228	0.899146	NMB	1
GO:0005451	monovalent cation:proton antiporter activity	1/569	30/18432	0.60994	0.914228	0.899146	CLCN4	1
GO:0008157	protein phosphatase 1 binding	1/569	30/18432	0.60994	0.914228	0.899146	PPP1R3C	1
GO:0015299	solute:proton antiporter activity	1/569	30/18432	0.60994	0.914228	0.899146	CLCN4	1
GO:0032452	histone demethylase activity	1/569	30/18432	0.60994	0.914228	0.899146	PHF2	1
GO:0043548	phosphatidylinositol 3-kinase binding	1/569	30/18432	0.60994	0.914228	0.899146	FAM83B	1
GO:0140457	protein demethylase activity	1/569	30/18432	0.60994	0.914228	0.899146	PHF2	1
GO:0002039	p53 binding	2/569	67/18432	0.617046	0.915914	0.900804	TAF3/CDKN2AIP	2
GO:0016791	phosphatase activity	8/569	276/18432	0.621563	0.915914	0.900804	DUSP16/PDXP/SGPP2/PPM1L/PTPA/DUSP7/PPP1R3C/EYA2	8
GO:0001968	fibronectin binding	1/569	31/18432	0.622001	0.915914	0.900804	CCN2	1
GO:0004033	aldo-keto reductase (NADP) activity	1/569	31/18432	0.622001	0.915914	0.900804	AKR1B15	1
GO:0005310	dicarboxylic acid transmembrane transporter activity	1/569	31/18432	0.622001	0.915914	0.900804	SLC26A2	1
GO:0016411	acylglycerol O-acyltransferase activity	1/569	31/18432	0.622001	0.915914	0.900804	MBOAT1	1
GO:0016878	acid-thiol ligase activity	1/569	31/18432	0.622001	0.915914	0.900804	SUCLG2	1
GO:0042910	xenobiotic transmembrane transporter activity	1/569	31/18432	0.622001	0.915914	0.900804	ABCG2	1
GO:0004518	nuclease activity	6/569	208/18432	0.623861	0.916637	0.901516	ENDOD1/PRORP/HARBI1/PLD6/EXO5/PDE12	6
GO:0016922	nuclear receptor binding	4/569	139/18432	0.625745	0.917394	0.90226	OASL/JUND/ZBTB7A/ISL1	4
GO:0005518	collagen binding	2/569	69/18432	0.633063	0.917548	0.902412	NID1/MMP13	2
GO:0051536	iron-sulfur cluster binding	2/569	69/18432	0.633063	0.917548	0.902412	TYW1B/EXO5	2
GO:0051540	metal cluster binding	2/569	69/18432	0.633063	0.917548	0.902412	TYW1B/EXO5	2
GO:0031369	translation initiation factor binding	1/569	32/18432	0.63369	0.917548	0.902412	EIF4EBP2	1
GO:0048019	receptor antagonist activity	1/569	32/18432	0.63369	0.917548	0.902412	MTRNR2L12	1
GO:0005154	epidermal growth factor receptor binding	1/569	33/18432	0.645017	0.917548	0.902412	FAM83B	1
GO:0005251	delayed rectifier potassium channel activity	1/569	33/18432	0.645017	0.917548	0.902412	KCNC3	1
GO:0015605	organophosphate ester transmembrane transporter activity	1/569	33/18432	0.645017	0.917548	0.902412	SLC25A33	1
GO:0016248	channel inhibitor activity	1/569	33/18432	0.645017	0.917548	0.902412	BCL2	1
GO:0019956	chemokine binding	1/569	33/18432	0.645017	0.917548	0.902412	PLP2	1
GO:0034062	5'-3' RNA polymerase activity	1/569	33/18432	0.645017	0.917548	0.902412	POLR3B	1
GO:0097747	RNA polymerase activity	1/569	33/18432	0.645017	0.917548	0.902412	POLR3B	1
GO:0005200	structural constituent of cytoskeleton	3/569	107/18432	0.646051	0.917548	0.902412	KRT6B/SYNM/ACTBL2	3
GO:0015108	chloride transmembrane transporter activity	3/569	107/18432	0.646051	0.917548	0.902412	CLIC1/SLC26A2/CLCN4	3
GO:0004620	phospholipase activity	3/569	108/18432	0.652267	0.917548	0.902412	SMPDL3B/BDKRB2/PLD6	3
GO:0004993	G protein-coupled serotonin receptor activity	1/569	34/18432	0.655995	0.917548	0.902412	HRH1	1
GO:0016831	carboxy-lyase activity	1/569	34/18432	0.655995	0.917548	0.902412	FAHD1	1
GO:0099589	serotonin receptor activity	1/569	34/18432	0.655995	0.917548	0.902412	HRH1	1
GO:0004521	endoribonuclease activity	2/569	72/18432	0.656099	0.917548	0.902412	PRORP/PLD6	2
GO:0048018	receptor ligand activity	14/569	491/18432	0.657561	0.917548	0.902412	CXCL14/CCN2/PTHLH/ADM/NMB/GDF11/LIF/CLCF1/IL1A/WNT4/BMP4/NBL1/BMP8B/CGB7	14
GO:0015294	solute:cation symporter activity	3/569	109/18432	0.658404	0.917548	0.902412	SLC2A10/SLC6A14/SLC5A12	3
GO:1902936	phosphatidylinositol bisphosphate binding	3/569	109/18432	0.658404	0.917548	0.902412	SH3PXD2A/AMER1/FZD7	3
GO:0015293	symporter activity	4/569	145/18432	0.658592	0.917548	0.902412	SLC2A10/SLC16A2/SLC6A14/SLC5A12	4
GO:0019003	GDP binding	2/569	73/18432	0.663517	0.917548	0.902412	PRPS2/ARL3	2
GO:0000149	SNARE binding	3/569	110/18432	0.664463	0.917548	0.902412	UNC13B/SNPH/STX10	3
GO:0045505	dynein intermediate chain binding	1/569	35/18432	0.666635	0.917548	0.902412	DYNLT3	1
GO:0097718	disordered domain specific binding	1/569	35/18432	0.666635	0.917548	0.902412	HSPA2	1
GO:0051015	actin filament binding	6/569	219/18432	0.672872	0.917548	0.902412	MARCKSL1/MARCKS/FERMT1/SHROOM2/CDK5R1/PPP1R9A	6
GO:0008237	metallopeptidase activity	5/569	184/18432	0.674995	0.917548	0.902412	MMP13/ADAMTS20/ADAMTS15/CPQ/VASH1	5
GO:0004222	metalloendopeptidase activity	3/569	112/18432	0.676346	0.917548	0.902412	MMP13/ADAMTS20/ADAMTS15	3
GO:0000175	3'-5'-exoribonuclease activity	1/569	36/18432	0.676945	0.917548	0.902412	PDE12	1
GO:0000993	RNA polymerase II complex binding	1/569	36/18432	0.676945	0.917548	0.902412	AGO1	1
GO:0015248	sterol transporter activity	1/569	36/18432	0.676945	0.917548	0.902412	OSBPL11	1
GO:0016814	hydrolase activity, acting on carbon-nitrogen (but not peptide) bonds, in cyclic amidines	1/569	36/18432	0.676945	0.917548	0.902412	LACC1	1
GO:0034061	DNA polymerase activity	1/569	36/18432	0.676945	0.917548	0.902412	POLH	1
GO:0042056	chemoattractant activity	1/569	36/18432	0.676945	0.917548	0.902412	BMP4	1
GO:0042887	amide transmembrane transporter activity	1/569	36/18432	0.676945	0.917548	0.902412	ABCG2	1
GO:0030546	signaling receptor activator activity	14/569	498/18432	0.67789	0.917548	0.902412	CXCL14/CCN2/PTHLH/ADM/NMB/GDF11/LIF/CLCF1/IL1A/WNT4/BMP4/NBL1/BMP8B/CGB7	14
GO:0019787	ubiquitin-like protein transferase activity	13/569	465/18432	0.68179	0.920496	0.905311	FBXO6/ZBED1/DTX3/MARCHF4/DTX3L/RNF19B/KCMF1/UBE4A/BSPRY/RNF223/RNF144B/TRIM45/MYLIP	13
GO:0003725	double-stranded RNA binding	2/569	76/18432	0.684998	0.920496	0.905311	OASL/AGO1	2
GO:0015370	solute:sodium symporter activity	2/569	76/18432	0.684998	0.920496	0.905311	SLC6A14/SLC5A12	2
GO:0030280	structural constituent of skin epidermis	1/569	37/18432	0.686937	0.920496	0.905311	KRT6B	1
GO:0030551	cyclic nucleotide binding	1/569	37/18432	0.686937	0.920496	0.905311	PDE4D	1
GO:0030295	protein kinase activator activity	3/569	115/18432	0.693582	0.927545	0.912244	CDK5R1/CAB39L/TPX2	3
GO:0005254	chloride channel activity	2/569	78/18432	0.698686	0.92959	0.914255	CLIC1/CLCN4	2
GO:0099094	ligand-gated cation channel activity	3/569	116/18432	0.699172	0.92959	0.914255	CHRNA5/SHROOM2/KCNJ14	3
GO:0005506	iron ion binding	4/569	153/18432	0.699274	0.92959	0.914255	FTL/PHF2/SCD/ADI1	4
GO:0016896	exoribonuclease activity, producing 5'-phosphomonoesters	1/569	39/18432	0.706006	0.930737	0.915383	PDE12	1
GO:0030331	nuclear estrogen receptor binding	1/569	39/18432	0.706006	0.930737	0.915383	ISL1	1
GO:0004842	ubiquitin-protein transferase activity	12/569	441/18432	0.712675	0.930737	0.915383	FBXO6/DTX3/MARCHF4/DTX3L/RNF19B/KCMF1/UBE4A/BSPRY/RNF223/RNF144B/TRIM45/MYLIP	12
GO:0015081	sodium ion transmembrane transporter activity	4/569	156/18432	0.713601	0.930737	0.915383	CNNM4/SHROOM2/SLC6A14/SLC5A12	4
GO:0005547	phosphatidylinositol-3,4,5-trisphosphate binding	1/569	40/18432	0.715101	0.930737	0.915383	NRGN	1
GO:0031492	nucleosomal DNA binding	1/569	40/18432	0.715101	0.930737	0.915383	H1-2	1
GO:0032451	demethylase activity	1/569	40/18432	0.715101	0.930737	0.915383	PHF2	1
GO:0043028	cysteine-type endopeptidase regulator activity involved in apoptotic process	1/569	40/18432	0.715101	0.930737	0.915383	SERPINB9	1
GO:0004527	exonuclease activity	2/569	81/18432	0.718289	0.930737	0.915383	EXO5/PDE12	2
GO:0015079	potassium ion transmembrane transporter activity	4/569	158/18432	0.722871	0.930737	0.915383	KCNC3/TMEM38B/KCNK5/KCNJ14	4
GO:0004532	exoribonuclease activity	1/569	41/18432	0.723915	0.930737	0.915383	PDE12	1
GO:0016877	ligase activity, forming carbon-sulfur bonds	1/569	41/18432	0.723915	0.930737	0.915383	SUCLG2	1
GO:0030020	extracellular matrix structural constituent conferring tensile strength	1/569	41/18432	0.723915	0.930737	0.915383	COL8A2	1
GO:0140662	ATP-dependent protein folding chaperone	1/569	41/18432	0.723915	0.930737	0.915383	HSPA2	1
GO:0019209	kinase activator activity	3/569	121/18432	0.72596	0.930737	0.915383	CDK5R1/CAB39L/TPX2	3
GO:0015103	inorganic anion transmembrane transporter activity	4/569	159/18432	0.727422	0.930737	0.915383	LRRC8D/CLIC1/SLC26A2/CLCN4	4
GO:0004540	ribonuclease activity	3/569	122/18432	0.731087	0.930737	0.915383	PRORP/PLD6/PDE12	3
GO:0008307	structural constituent of muscle	1/569	42/18432	0.732457	0.930737	0.915383	SYNM	1
GO:0015298	solute:cation antiporter activity	1/569	42/18432	0.732457	0.930737	0.915383	CLCN4	1
GO:0035254	glutamate receptor binding	1/569	42/18432	0.732457	0.930737	0.915383	CDK5R1	1
GO:0016829	lyase activity	5/569	199/18432	0.739407	0.930737	0.915383	CHAC2/SDSL/TYW1B/FAHD1/APMAP	5
GO:0015144	carbohydrate transmembrane transporter activity	1/569	43/18432	0.740735	0.930737	0.915383	SLC2A10	1
GO:0018024	histone-lysine N-methyltransferase activity	1/569	43/18432	0.740735	0.930737	0.915383	SETD1B	1
GO:0019205	nucleobase-containing compound kinase activity	1/569	43/18432	0.740735	0.930737	0.915383	AK6	1
GO:0030547	signaling receptor inhibitor activity	1/569	43/18432	0.740735	0.930737	0.915383	MTRNR2L12	1
GO:0043175	RNA polymerase core enzyme binding	1/569	43/18432	0.740735	0.930737	0.915383	AGO1	1
GO:0015171	amino acid transmembrane transporter activity	2/569	85/18432	0.742747	0.930737	0.915383	SLC16A2/SLC6A14	2
GO:0016209	antioxidant activity	2/569	85/18432	0.742747	0.930737	0.915383	SRXN1/PRXL2A	2
GO:0022804	active transmembrane transporter activity	11/569	417/18432	0.744129	0.930737	0.915383	SLC22A3/ABCG2/SLC2A10/SLC16A2/SLC26A2/SLC35E4/SLC35C1/SLC6A14/CLCN4/ABCA12/SLC5A12	11
GO:0004519	endonuclease activity	3/569	125/18432	0.746018	0.930737	0.915383	ENDOD1/PRORP/PLD6	3
GO:0017124	SH3 domain binding	3/569	125/18432	0.746018	0.930737	0.915383	WASF2/SOCS7/NOXA1	3
GO:0005244	voltage-gated ion channel activity	5/569	201/18432	0.747244	0.930737	0.915383	KCNC3/KCNK5/CLIC1/CLCN4/KCNJ14	5
GO:0022832	voltage-gated channel activity	5/569	201/18432	0.747244	0.930737	0.915383	KCNC3/KCNK5/CLIC1/CLCN4/KCNJ14	5
GO:0001046	core promoter sequence-specific DNA binding	1/569	44/18432	0.748757	0.930737	0.915383	AGO1	1
GO:0015175	neutral amino acid transmembrane transporter activity	1/569	44/18432	0.748757	0.930737	0.915383	SLC6A14	1
GO:0004715	non-membrane spanning protein tyrosine kinase activity	1/569	45/18432	0.756531	0.938659	0.923175	PTK6	1
GO:0015267	channel activity	13/569	494/18432	0.760057	0.93931	0.923815	GJB2/KCNC3/GJB3/TMEM38B/LRRC8D/BCL2/KCNK5/CLIC1/CHRNA5/SHROOM2/CLCN4/GJB5/KCNJ14	13
GO:0022803	passive transmembrane transporter activity	13/569	495/18432	0.762506	0.93931	0.923815	GJB2/KCNC3/GJB3/TMEM38B/LRRC8D/BCL2/KCNK5/CLIC1/CHRNA5/SHROOM2/CLCN4/GJB5/KCNJ14	13
GO:0005272	sodium channel activity	1/569	46/18432	0.764066	0.93931	0.923815	SHROOM2	1
GO:0019894	kinesin binding	1/569	46/18432	0.764066	0.93931	0.923815	NEK6	1
GO:0034212	peptide N-acetyltransferase activity	1/569	46/18432	0.764066	0.93931	0.923815	NAA80	1
GO:0044389	ubiquitin-like protein ligase binding	8/569	318/18432	0.769331	0.944051	0.928478	NEK6/BCL2/JUN/DTX3L/SNX9/RRAGA/ISG15/BAG2	8
GO:0031406	carboxylic acid binding	4/569	171/18432	0.777727	0.948285	0.932642	UGT1A7/UGT1A1/CRABP2/EPDR1	4
GO:0015026	coreceptor activity	1/569	48/18432	0.778443	0.948285	0.932642	ROR1	1
GO:0016763	pentosyltransferase activity	1/569	48/18432	0.778443	0.948285	0.932642	LACC1	1
GO:0016879	ligase activity, forming carbon-nitrogen bonds	1/569	48/18432	0.778443	0.948285	0.932642	GMPS	1
GO:0051219	phosphoprotein binding	2/569	92/18432	0.781178	0.948641	0.932992	GPRIN1/RRAGA	2
GO:0140030	modification-dependent protein binding	4/569	172/18432	0.781567	0.948641	0.932992	PHF2/SPIN4/FAM156B/UBL7	4
GO:0005504	fatty acid binding	1/569	49/18432	0.785301	0.949732	0.934065	CRABP2	1
GO:0008009	chemokine activity	1/569	49/18432	0.785301	0.949732	0.934065	CXCL14	1
GO:0043130	ubiquitin binding	2/569	96/18432	0.800803	0.966735	0.950787	TP53INP2/RNF19B	2
GO:0004879	nuclear receptor activity	1/569	52/18432	0.804627	0.967864	0.951898	NR2F6	1
GO:0098531	ligand-activated transcription factor activity	1/569	52/18432	0.804627	0.967864	0.951898	NR2F6	1
GO:0042626	ATPase-coupled transmembrane transporter activity	2/569	98/18432	0.810018	0.968283	0.95231	ABCG2/ABCA12	2
GO:0050661	NADP binding	1/569	53/18432	0.810676	0.968283	0.95231	DHFR2	1
GO:1901618	organic hydroxy compound transmembrane transporter activity	1/569	53/18432	0.810676	0.968283	0.95231	SLC5A12	1
GO:0070851	growth factor receptor binding	3/569	140/18432	0.810948	0.968283	0.95231	IL1A/FAM83B/PDCL3	3
GO:0033218	amide binding	10/569	408/18432	0.812913	0.968283	0.95231	ACBD7/ADRB2/PCSK5/ADNP/CD14/TMEM158/FKBP5/GLTP/NAA80/EPDR1	10
GO:0015459	potassium channel regulator activity	1/569	54/18432	0.816537	0.968283	0.95231	ADRB2	1
GO:0031593	polyubiquitin modification-dependent protein binding	1/569	54/18432	0.816537	0.968283	0.95231	UBL7	1
GO:1901505	carbohydrate derivative transmembrane transporter activity	1/569	54/18432	0.816537	0.968283	0.95231	SLC35C1	1
GO:0031625	ubiquitin protein ligase binding	7/569	299/18432	0.819849	0.970073	0.95407	NEK6/BCL2/JUN/SNX9/RRAGA/ISG15/BAG2	7
GO:0005496	steroid binding	2/569	101/18432	0.823129	0.970073	0.95407	UGT1A1/OSBPL11	2
GO:0008234	cysteine-type peptidase activity	4/569	185/18432	0.826822	0.970073	0.95407	CTSV/USP18/SCRN1/SENP8	4
GO:0005231	excitatory extracellular ligand-gated ion channel activity	1/569	56/18432	0.827722	0.970073	0.95407	CHRNA5	1
GO:0015276	ligand-gated ion channel activity	3/569	146/18432	0.832697	0.970073	0.95407	CHRNA5/SHROOM2/KCNJ14	3
GO:0022834	ligand-gated channel activity	3/569	146/18432	0.832697	0.970073	0.95407	CHRNA5/SHROOM2/KCNJ14	3
GO:0016684	oxidoreductase activity, acting on peroxide as acceptor	1/569	57/18432	0.833056	0.970073	0.95407	SESN3	1
GO:0036002	pre-mRNA binding	1/569	57/18432	0.833056	0.970073	0.95407	SOX9	1
GO:1904315	transmitter-gated ion channel activity involved in regulation of postsynaptic membrane potential	1/569	58/18432	0.838226	0.970073	0.95407	CHRNA5	1
GO:0051087	chaperone binding	2/569	105/18432	0.839345	0.970073	0.95407	HSPA2/BAG2	2
GO:0019842	vitamin binding	3/569	149/18432	0.842743	0.970073	0.95407	CRABP2/SDSL/PSAT1	3
GO:0019903	protein phosphatase binding	3/569	149/18432	0.842743	0.970073	0.95407	BCL2/PTPA/PPP1R3C	3
GO:0004536	deoxyribonuclease activity	1/569	59/18432	0.843236	0.970073	0.95407	EXO5	1
GO:0042054	histone methyltransferase activity	1/569	59/18432	0.843236	0.970073	0.95407	SETD1B	1
GO:0070063	RNA polymerase binding	1/569	59/18432	0.843236	0.970073	0.95407	AGO1	1
GO:0140677	molecular function activator activity	1/569	59/18432	0.843236	0.970073	0.95407	HTRA1	1
GO:0016887	ATP hydrolysis activity	8/569	347/18432	0.843859	0.970073	0.95407	ATP9A/KIF27/HSPA2/RECQL/ORC1/FIGN/SMC1B/AK6	8
GO:0016706	2-oxoglutarate-dependent dioxygenase activity	1/569	60/18432	0.848091	0.970073	0.95407	PHF2	1
GO:0022843	voltage-gated cation channel activity	3/569	151/18432	0.849147	0.970073	0.95407	KCNC3/KCNK5/KCNJ14	3
GO:0004175	endopeptidase activity	10/569	426/18432	0.851024	0.970073	0.95407	CTSV/RHBDL2/NRIP3/USP18/CFD/MMP13/HTRA1/ADAMTS20/PCSK5/ADAMTS15	10
GO:0001098	basal transcription machinery binding	1/569	61/18432	0.852795	0.970073	0.95407	AGO1	1
GO:0001099	basal RNA polymerase II transcription machinery binding	1/569	61/18432	0.852795	0.970073	0.95407	AGO1	1
GO:0032934	sterol binding	1/569	61/18432	0.852795	0.970073	0.95407	OSBPL11	1
GO:0099529	neurotransmitter receptor activity involved in regulation of postsynaptic membrane potential	1/569	61/18432	0.852795	0.970073	0.95407	CHRNA5	1
GO:0008080	N-acetyltransferase activity	1/569	62/18432	0.857355	0.973606	0.957545	NAA80	1
GO:0030594	neurotransmitter receptor activity	2/569	111/18432	0.861153	0.976265	0.96016	CHRNA5/HRH1	2
GO:0008173	RNA methyltransferase activity	1/569	65/18432	0.870204	0.981543	0.965351	MRM1	1
GO:0022824	transmitter-gated ion channel activity	1/569	65/18432	0.870204	0.981543	0.965351	CHRNA5	1
GO:0022835	transmitter-gated channel activity	1/569	65/18432	0.870204	0.981543	0.965351	CHRNA5	1
GO:0003779	actin binding	10/569	439/18432	0.874551	0.984789	0.968543	MARCKSL1/WASF2/MARCKS/FERMT1/SHROOM2/CDK5R1/TMSB4X/VASH1/WASF3/PPP1R9A	10
GO:0032182	ubiquitin-like protein binding	2/569	116/18432	0.877221	0.985497	0.96924	TP53INP2/RNF19B	2
GO:0003777	microtubule motor activity	1/569	67/18432	0.878122	0.985497	0.96924	KIF27	1
GO:0004197	cysteine-type endopeptidase activity	2/569	120/18432	0.888822	0.99449	0.978084	CTSV/USP18	2
GO:0031491	nucleosome binding	1/569	70/18432	0.889103	0.99449	0.978084	H1-2	1
GO:0003684	damaged DNA binding	1/569	71/18432	0.89254	0.996143	0.97971	POLH	1
GO:0003678	DNA helicase activity	1/569	72/18432	0.89587	0.996143	0.97971	RECQL	1
GO:0015631	tubulin binding	8/569	375/18432	0.896373	0.996143	0.97971	TPPP/ARL4C/ADNP/KIF27/CDK5R1/TPX2/ATF5/ARL3	8
GO:0005230	extracellular ligand-gated ion channel activity	1/569	74/18432	0.902224	0.996143	0.97971	CHRNA5	1
GO:0017022	myosin binding	1/569	74/18432	0.902224	0.996143	0.97971	RAB3D	1
GO:0098960	postsynaptic neurotransmitter receptor activity	1/569	75/18432	0.905255	0.996143	0.97971	CHRNA5	1
GO:0022836	gated channel activity	7/569	341/18432	0.90539	0.996143	0.97971	KCNC3/KCNK5/CLIC1/CHRNA5/SHROOM2/CLCN4/KCNJ14	7
GO:0019783	ubiquitin-like protein peptidase activity	2/569	127/18432	0.90671	0.996143	0.97971	USP18/SENP8	2
GO:0042826	histone deacetylase binding	2/569	128/18432	0.909034	0.996143	0.97971	SP1/IKZF3	2
GO:0140098	catalytic activity, acting on RNA	8/569	384/18432	0.909745	0.996143	0.97971	PRORP/MARS2/TYW1B/MRM1/FARSB/POLR3B/PLD6/PDE12	8
GO:0030971	receptor tyrosine kinase binding	1/569	77/18432	0.911038	0.996143	0.97971	TOB1	1
GO:0019199	transmembrane receptor protein kinase activity	1/569	79/18432	0.916468	0.996143	0.97971	LTBP1	1
GO:0004674	protein serine/threonine kinase activity	9/569	430/18432	0.917992	0.996143	0.97971	IRAK3/IRAK2/NEK6/CAMK1D/LTBP1/HIPK2/PKN3/NUAK2/CILK1	9
GO:0005085	guanyl-nucleotide exchange factor activity	4/569	224/18432	0.91829	0.996143	0.97971	RABIF/DENND11/GDPGP1/ARFGEF3	4
GO:0015078	proton transmembrane transporter activity	2/569	136/18432	0.925767	0.996143	0.97971	SLC2A10/CLCN4	2
GO:0140104	molecular carrier activity	1/569	83/18432	0.926356	0.996143	0.97971	SCO2	1
GO:0004713	protein tyrosine kinase activity	2/569	138/18432	0.929473	0.996143	0.97971	PTK6/HIPK2	2
GO:0001540	amyloid-beta binding	1/569	85/18432	0.930852	0.996143	0.97971	ADRB2	1
GO:0051117	ATPase binding	1/569	85/18432	0.930852	0.996143	0.97971	PDE4D	1
GO:0020037	heme binding	2/569	139/18432	0.931259	0.996143	0.97971	STEAP4/CYB5D2	2
GO:0035591	signaling adaptor activity	1/569	86/18432	0.932997	0.996143	0.97971	SOCS2	1
GO:0022853	active ion transmembrane transporter activity	5/569	278/18432	0.933621	0.996143	0.97971	SLC2A10/SLC26A2/SLC6A14/CLCN4/SLC5A12	5
GO:0005216	ion channel activity	9/569	446/18432	0.935824	0.996143	0.97971	KCNC3/TMEM38B/LRRC8D/KCNK5/CLIC1/CHRNA5/SHROOM2/CLCN4/KCNJ14	9
GO:0016407	acetyltransferase activity	1/569	88/18432	0.937089	0.996143	0.97971	NAA80	1
GO:0016410	N-acyltransferase activity	1/569	88/18432	0.937089	0.996143	0.97971	NAA80	1
GO:0003727	single-stranded RNA binding	1/569	89/18432	0.93904	0.996143	0.97971	AGO1	1
GO:0043178	alcohol binding	1/569	90/18432	0.940931	0.996143	0.97971	CRABP2	1
GO:0016247	channel regulator activity	2/569	145/18432	0.941111	0.996143	0.97971	ADRB2/BCL2	2
GO:0060090	molecular adaptor activity	10/569	492/18432	0.941321	0.996143	0.97971	ARRDC4/SOCS2/COL8A2/SGTB/BCL2/ANKRD9/SEC22B/PPP1R3C/SP1/STX10	10
GO:0140097	catalytic activity, acting on DNA	4/569	241/18432	0.942375	0.996143	0.97971	POLH/RECQL/LIG4/EXO5	4
GO:0019902	phosphatase binding	3/569	195/18432	0.942551	0.996143	0.97971	BCL2/PTPA/PPP1R3C	3
GO:0046906	tetrapyrrole binding	2/569	149/18432	0.946917	0.996143	0.97971	STEAP4/CYB5D2	2
GO:0016746	acyltransferase activity	4/569	248/18432	0.950259	0.996143	0.97971	TGM1/MBOAT1/GPAM/NAA80	4
GO:0052689	carboxylic ester hydrolase activity	2/569	152/18432	0.95091	0.996143	0.97971	CEL/APMAP	2
GO:0019888	protein phosphatase regulator activity	1/569	96/18432	0.951109	0.996143	0.97971	PTPA	1
GO:0004896	cytokine receptor activity	1/569	97/18432	0.952626	0.996143	0.97971	IL22RA1	1
GO:0005261	cation channel activity	6/569	346/18432	0.958384	0.996143	0.97971	KCNC3/TMEM38B/KCNK5/CHRNA5/SHROOM2/KCNJ14	6
GO:0030674	protein-macromolecule adaptor activity	6/569	347/18432	0.959161	0.996143	0.97971	ARRDC4/SOCS2/COL8A2/ANKRD9/SEC22B/STX10	6
GO:0046873	metal ion transmembrane transporter activity	8/569	436/18432	0.961535	0.996143	0.97971	CNNM4/KCNC3/TMEM38B/KCNK5/SHROOM2/SLC6A14/SLC5A12/KCNJ14	8
GO:0047485	protein N-terminus binding	1/569	106/18432	0.964331	0.996143	0.97971	ID1	1
GO:0090079	translation regulator activity, nucleic acid binding	1/569	108/18432	0.966512	0.996143	0.97971	PAIP2B	1
GO:0004843	cysteine-type deubiquitinase activity	1/569	109/18432	0.967551	0.996143	0.97971	USP18	1
GO:0015399	primary active transmembrane transporter activity	2/569	169/18432	0.968643	0.996143	0.97971	ABCG2/ABCA12	2
GO:0016747	acyltransferase activity, transferring groups other than amino-acyl groups	3/569	221/18432	0.968716	0.996143	0.97971	MBOAT1/GPAM/NAA80	3
GO:0003774	cytoskeletal motor activity	1/569	111/18432	0.969535	0.996143	0.97971	KIF27	1
GO:0008017	microtubule binding	4/569	271/18432	0.969705	0.996143	0.97971	TPPP/KIF27/TPX2/ARL3	4
GO:0106310	protein serine kinase activity	6/569	363/18432	0.969928	0.996143	0.97971	NEK6/CAMK1D/HIPK2/PKN3/NUAK2/CILK1	6
GO:0031267	small GTPase binding	4/569	272/18432	0.970363	0.996143	0.97971	UNC13B/RIMS3/PKN3/NOXA1	4
GO:0019208	phosphatase regulator activity	1/569	114/18432	0.972287	0.996143	0.97971	PTPA	1
GO:0101005	deubiquitinase activity	1/569	114/18432	0.972287	0.996143	0.97971	USP18	1
GO:0003735	structural constituent of ribosome	2/569	176/18432	0.973988	0.996143	0.97971	MRPL12/ISG15	2
GO:0031490	chromatin DNA binding	1/569	118/18432	0.975573	0.996143	0.97971	H1-2	1
GO:0003713	transcription coactivator activity	4/569	281/18432	0.975714	0.996143	0.97971	PHF2/ZBED1/HIPK2/MAML2	4
GO:0016705	oxidoreductase activity, acting on paired donors, with incorporation or reduction of molecular oxygen	2/569	179/18432	0.975999	0.996143	0.97971	PHF2/SCD	2
GO:1990782	protein tyrosine kinase binding	1/569	119/18432	0.976332	0.996143	0.97971	TOB1	1
GO:0042277	peptide binding	5/569	330/18432	0.976592	0.996143	0.97971	ADRB2/PCSK5/ADNP/CD14/TMEM158	5
GO:0008094	ATP-dependent activity, acting on DNA	1/569	121/18432	0.97778	0.996143	0.97971	RECQL	1
GO:0009055	electron transfer activity	1/569	122/18432	0.978471	0.996143	0.97971	STEAP4	1
GO:0003697	single-stranded DNA binding	1/569	124/18432	0.979788	0.996143	0.97971	RECQL	1
GO:0051082	unfolded protein binding	1/569	124/18432	0.979788	0.996143	0.97971	HSPA2	1
GO:0051020	GTPase binding	4/569	303/18432	0.985224	0.999747	0.983255	UNC13B/RIMS3/PKN3/NOXA1	4
GO:0099106	ion channel regulator activity	1/569	140/18432	0.987806	0.999747	0.983255	ADRB2	1
GO:0140375	immune receptor activity	1/569	148/18432	0.990531	0.999747	0.983255	IL22RA1	1
GO:0030246	carbohydrate binding	3/569	275/18432	0.991704	0.999747	0.983255	FBXO6/PPP1R3C/PRPS2	3
GO:0004386	helicase activity	1/569	155/18432	0.992411	0.999747	0.983255	RECQL	1
GO:0030371	translation repressor activity	3/569	293/18432	0.994753	0.999747	0.983255	NANOS1/PAIP2B/EIF4EBP2	3
GO:0003730	mRNA 3'-UTR binding	2/569	238/18432	0.995255	0.999747	0.983255	MEX3D/ZFP36L2	2
GO:0030695	GTPase regulator activity	6/569	488/18432	0.99783	0.999747	0.983255	RABIF/TBC1D16/JUN/DENND11/GDPGP1/ARFGEF3	6
GO:0060589	nucleoside-triphosphatase regulator activity	6/569	488/18432	0.99783	0.999747	0.983255	RABIF/TBC1D16/JUN/DENND11/GDPGP1/ARFGEF3	6
GO:0005096	GTPase activator activity	2/569	275/18432	0.998333	0.999747	0.983255	TBC1D16/JUN	2
GO:0045182	translation regulator activity	3/569	407/18432	0.999747	0.999747	0.983255	NANOS1/PAIP2B/EIF4EBP2	3

## Sheet: DEG.CC
ID	Description	GeneRatio	BgRatio	pvalue	p.adjust	qvalue	geneID	Count
GO:0001533	cornified envelope	9/572	59/19869	4.44197e-05	0.019367	0.019367	TGM1/SPRR1B/SPRR2D/SERPINB2/DSG3/CSTA/SPRR2A/DSC3/DSC2	9
GO:0017053	transcription repressor complex	8/572	77/19869	0.00165283	0.360317	0.360317	JAZF1/SDR16C5/JUND/TBL1X/PRDM10/JUN/LIN9/SP1	8
GO:0000786	nucleosome	10/572	133/19869	0.00516567	0.633241	0.633241	H3C10/H1-2/H2AC18/H2AC19/H2BC5/H2BC21/H2BC4/H2AC11/H2BC11/H3C6	10
GO:0032993	protein-DNA complex	14/572	225/19869	0.00580955	0.633241	0.633241	H3C10/H1-2/H2AC18/H2AC19/H2BC5/H2BC21/H2BC4/DDIT3/JUND/H2AC11/GINS2/SP1/H2BC11/H3C6	14
GO:0005942	phosphatidylinositol 3-kinase complex	4/572	29/19869	0.00911708	0.736357	0.736357	SOCS2/SOCS7/SOCS6/SOCS1	4
GO:0030173	integral component of Golgi membrane	6/572	64/19869	0.0101334	0.736357	0.736357	CSGALNACT2/QSOX1/ACER2/PCSK5/CHST12/B4GAT1	6
GO:0044815	DNA packaging complex	11/572	178/19869	0.0142505	0.783614	0.783614	H3C10/H1-2/H2AC18/H2AC19/H2BC5/H2BC21/H2BC4/H2AC11/H2BC11/H3C6/SMC1B	11
GO:0031228	intrinsic component of Golgi membrane	6/572	69/19869	0.0143782	0.783614	0.783614	CSGALNACT2/QSOX1/ACER2/PCSK5/CHST12/B4GAT1	6
GO:0005922	connexin complex	3/572	21/19869	0.0214621	0.999995	0.999995	GJB2/GJB3/GJB5	3
GO:0030057	desmosome	3/572	25/19869	0.0341141	0.999995	0.999995	DSG3/DSC3/DSC2	3
GO:0005766	primary lysosome	9/572	155/19869	0.0356277	0.999995	0.999995	SERPINB3/FTL/CEACAM6/CKAP4/S100A7/VAT1/FUCA1/RAB3D/CD68	9
GO:0042582	azurophil granule	9/572	155/19869	0.0356277	0.999995	0.999995	SERPINB3/FTL/CEACAM6/CKAP4/S100A7/VAT1/FUCA1/RAB3D/CD68	9
GO:1904090	peptidase inhibitor complex	2/572	11/19869	0.0383105	0.999995	0.999995	SERPINE1/CSTA	2
GO:0031209	SCAR complex	2/572	12/19869	0.0451125	0.999995	0.999995	WASF2/WASF3	2
GO:0090575	RNA polymerase II transcription regulator complex	12/572	249/19869	0.0573862	0.999995	0.999995	CEBPD/DDIT3/JUND/MAF/HIPK2/JUN/TAF5/ADNP/ATF4/FOSL1/TAF3/ATF5	12
GO:0099059	integral component of presynaptic active zone membrane	2/572	14/19869	0.0599039	0.999995	0.999995	P2RY1/LRFN3	2
GO:0005921	gap junction	3/572	32/19869	0.0635615	0.999995	0.999995	GJB2/GJB3/GJB5	3
GO:0048188	Set1C/COMPASS complex	2/572	15/19869	0.0678367	0.999995	0.999995	WDR5B/SETD1B	2
GO:0005775	vacuolar lumen	9/572	176/19869	0.0687586	0.999995	0.999995	SERPINB3/CTSV/FTL/S100A7/VAT1/FUCA1/HPSE/EPDR1/GPC3	9
GO:0005881	cytoplasmic microtubule	6/572	102/19869	0.0742188	0.999995	0.999995	SNPH/SAA1/DYNLT3/RAB3D/ARL3/TTC30B	6
GO:0005912	adherens junction	9/572	179/19869	0.0746765	0.999995	0.999995	TMEM204/DLL1/CCDC85B/FAT2/CDC42EP1/EFNB2/SYNM/SHROOM2/DSC2	9
GO:0098831	presynaptic active zone cytoplasmic component	2/572	16/19869	0.0760921	0.999995	0.999995	UNC13B/RIMS3	2
GO:0042599	lamellar body	2/572	17/19869	0.0846451	0.999995	0.999995	CKAP4/ABCA12	2
GO:0098945	intrinsic component of presynaptic active zone membrane	2/572	17/19869	0.0846451	0.999995	0.999995	P2RY1/LRFN3	2
GO:0035577	azurophil granule membrane	4/572	58/19869	0.0855673	0.999995	0.999995	CEACAM6/CKAP4/RAB3D/CD68	4
GO:0005796	Golgi lumen	6/572	106/19869	0.0856855	0.999995	0.999995	HS3ST1/PCSK5/WNT4/RAB33B/DEFB1/GPC3	6
GO:0046658	anchored component of plasma membrane	4/572	62/19869	0.103136	0.999995	0.999995	CD177/CD14/ULBP3/GPC3	4
GO:0032590	dendrite membrane	3/572	41/19869	0.113489	0.999995	0.999995	KCNC3/MPP2/ATF4	3
GO:0016528	sarcoplasm	5/572	89/19869	0.113897	0.999995	0.999995	CTHRC1/TMEM38B/SERTAD1/RASD1/NOS1AP	5
GO:0035578	azurophil granule lumen	5/572	91/19869	0.122019	0.999995	0.999995	SERPINB3/FTL/S100A7/VAT1/FUCA1	5
GO:0062023	collagen-containing extracellular matrix	17/572	433/19869	0.122821	0.999995	0.999995	LOXL4/SCARA3/CCN2/SERPINE1/CTHRC1/COL8A2/NID1/MMRN2/SERPINB9/HTRA1/LTBP1/ADAMTS20/TIMP3/S100A7/ADAMTS15/GPC3/MXRA5	17
GO:0031093	platelet alpha granule lumen	4/572	67/19869	0.127196	0.999995	0.999995	SERPINE1/CFD/QSOX1/TMSB4X	4
GO:0042734	presynaptic membrane	7/572	148/19869	0.135791	0.999995	0.999995	UNC13B/KCNC3/RIMS3/P2RY1/LRFN3/EFNB2/FOSL1	7
GO:0034774	secretory granule lumen	13/572	322/19869	0.139783	0.999995	0.999995	SERPINB3/FTL/SERPINE1/CFD/S100P/QSOX1/TIMP3/S100A7/VAT1/FUCA1/HPSE/TMSB4X/AOC1	13
GO:0005769	early endosome	16/572	414/19869	0.144213	0.999995	0.999995	ARRDC4/KREMEN2/ATP9A/STEAP4/PHETA2/PARM1/ADRB2/WASF2/TBC1D16/F2R/DTX3L/NEU3/CLCN4/PLEKHF1/EHD3/SNX16	16
GO:0061695	transferase complex, transferring phosphorus-containing groups	12/572	295/19869	0.14596	0.999995	0.999995	SOCS2/TBKBP1/CDKN2D/SOCS7/TAF5/CCNA2/CDK5R1/SOCS6/POLR3B/TAF3/PRPS2/SOCS1	12
GO:0060205	cytoplasmic vesicle lumen	13/572	325/19869	0.146724	0.999995	0.999995	SERPINB3/FTL/SERPINE1/CFD/S100P/QSOX1/TIMP3/S100A7/VAT1/FUCA1/HPSE/TMSB4X/AOC1	13
GO:0055038	recycling endosome membrane	5/572	97/19869	0.14792	0.999995	0.999995	ATP9A/FZD7/NEU3/CLCN4/EHD3	5
GO:0005682	U5 snRNP	2/572	24/19869	0.150975	0.999995	0.999995	TXNL4B/SNRPN	2
GO:0031983	vesicle lumen	13/572	327/19869	0.151452	0.999995	0.999995	SERPINB3/FTL/SERPINE1/CFD/S100P/QSOX1/TIMP3/S100A7/VAT1/FUCA1/HPSE/TMSB4X/AOC1	13
GO:0043202	lysosomal lumen	5/572	98/19869	0.152449	0.999995	0.999995	CTSV/FUCA1/HPSE/EPDR1/GPC3	5
GO:0097546	ciliary base	3/572	47/19869	0.152812	0.999995	0.999995	CLCN4/CILK1/SUFU	3
GO:0097542	ciliary tip	3/572	48/19869	0.159742	0.999995	0.999995	CILK1/SUFU/TTC30B	3
GO:0048786	presynaptic active zone	4/572	75/19869	0.169943	0.999995	0.999995	UNC13B/RIMS3/P2RY1/LRFN3	4
GO:0000307	cyclin-dependent protein kinase holoenzyme complex	3/572	50/19869	0.173877	0.999995	0.999995	CDKN2D/CCNA2/CDK5R1	3
GO:0034364	high-density lipoprotein particle	2/572	27/19869	0.181804	0.999995	0.999995	SAA2/SAA1	2
GO:0031528	microvillus membrane	2/572	28/19869	0.192279	0.999995	0.999995	S100P/SLC26A2	2
GO:0048787	presynaptic active zone membrane	2/572	29/19869	0.202829	0.999995	0.999995	P2RY1/LRFN3	2
GO:0002102	podosome	2/572	30/19869	0.213443	0.999995	0.999995	SH3PXD2A/NOS1AP	2
GO:0016514	SWI/SNF complex	2/572	30/19869	0.213443	0.999995	0.999995	BCL11B/BICRAL	2
GO:0031225	anchored component of membrane	7/572	169/19869	0.2153	0.999995	0.999995	CEACAM6/SMPDL3B/MSLN/CD177/CD14/ULBP3/GPC3	7
GO:0043197	dendritic spine	7/572	175/19869	0.240644	0.999995	0.999995	NRGN/KCNC3/LZTS3/LPAR1/MPP2/CDK5R1/PPP1R9A	7
GO:0044309	neuron spine	7/572	176/19869	0.24496	0.999995	0.999995	NRGN/KCNC3/LZTS3/LPAR1/MPP2/CDK5R1/PPP1R9A	7
GO:0000791	euchromatin	3/572	60/19869	0.248795	0.999995	0.999995	H1-2/JUN/SP1	3
GO:0032589	neuron projection membrane	3/572	60/19869	0.248795	0.999995	0.999995	KCNC3/MPP2/ATF4	3
GO:0001939	female pronucleus	1/572	10/19869	0.253364	0.999995	0.999995	CCNA2	1
GO:0031313	extrinsic component of endosome membrane	1/572	10/19869	0.253364	0.999995	0.999995	SNX16	1
GO:0031932	TORC2 complex	1/572	10/19869	0.253364	0.999995	0.999995	SESN3	1
GO:0070938	contractile ring	1/572	10/19869	0.253364	0.999995	0.999995	PDXP	1
GO:0099569	presynaptic cytoskeleton	1/572	10/19869	0.253364	0.999995	0.999995	RIMS3	1
GO:1902555	endoribonuclease complex	2/572	34/19869	0.256289	0.999995	0.999995	PRORP/AGO1	2
GO:0016324	apical plasma membrane	13/572	368/19869	0.26423	0.999995	0.999995	CEACAM6/ABCG2/DLL1/ADRB2/PDE4D/SLC16A2/SLC26A2/P2RY1/SHROOM2/SLC6A14/MREG/SLC5A12/P2RY6	13
GO:0035580	specific granule lumen	3/572	62/19869	0.264366	0.999995	0.999995	QSOX1/HPSE/AOC1	3
GO:0031091	platelet alpha granule	4/572	91/19869	0.266857	0.999995	0.999995	SERPINE1/CFD/QSOX1/TMSB4X	4
GO:0032580	Golgi cisterna membrane	4/572	92/19869	0.273252	0.999995	0.999995	CSGALNACT2/FUT1/CHPF/B4GALT5	4
GO:0000235	astral microtubule	1/572	11/19869	0.27487	0.999995	0.999995	DYNLT3	1
GO:0005818	aster	1/572	11/19869	0.27487	0.999995	0.999995	DYNLT3	1
GO:0030062	mitochondrial tricarboxylic acid cycle enzyme complex	1/572	11/19869	0.27487	0.999995	0.999995	SUCLG2	1
GO:0031094	platelet dense tubular network	1/572	11/19869	0.27487	0.999995	0.999995	F2R	1
GO:0034663	endoplasmic reticulum chaperone complex	1/572	11/19869	0.27487	0.999995	0.999995	UGT1A1	1
GO:0038201	TOR complex	1/572	11/19869	0.27487	0.999995	0.999995	SESN3	1
GO:0071162	CMG complex	1/572	11/19869	0.27487	0.999995	0.999995	GINS2	1
GO:0098691	dopaminergic synapse	1/572	11/19869	0.27487	0.999995	0.999995	CHRNA5	1
GO:1905370	serine-type endopeptidase complex	1/572	11/19869	0.27487	0.999995	0.999995	THBD	1
GO:0031901	early endosome membrane	7/572	183/19869	0.275801	0.999995	0.999995	KREMEN2/ATP9A/STEAP4/DTX3L/NEU3/CLCN4/SNX16	7
GO:0034358	plasma lipoprotein particle	2/572	36/19869	0.277799	0.999995	0.999995	SAA2/SAA1	2
GO:1990777	lipoprotein particle	2/572	36/19869	0.277799	0.999995	0.999995	SAA2/SAA1	2
GO:1904949	ATPase complex	4/572	94/19869	0.286116	0.999995	0.999995	INO80D/PTPA/BCL11B/BICRAL	4
GO:0031261	DNA replication preinitiation complex	1/572	12/19869	0.295757	0.999995	0.999995	GINS2	1
GO:0044754	autolysosome	1/572	12/19869	0.295757	0.999995	0.999995	FTL	1
GO:0043073	germ cell nucleus	3/572	66/19869	0.295816	0.999995	0.999995	MARCKS/HSPA2/TAF3	3
GO:0043198	dendritic shaft	2/572	38/19869	0.299266	0.999995	0.999995	LPAR1/MPP2	2
GO:0097386	glial cell projection	2/572	38/19869	0.299266	0.999995	0.999995	GJB2/WASF3	2
GO:1905348	endonuclease complex	2/572	38/19869	0.299266	0.999995	0.999995	PRORP/AGO1	2
GO:0032994	protein-lipid complex	2/572	39/19869	0.309964	0.999995	0.999995	SAA2/SAA1	2
GO:0099738	cell cortex region	2/572	39/19869	0.309964	0.999995	0.999995	UNC13B/RIMS3	2
GO:0031594	neuromuscular junction	3/572	68/19869	0.311633	0.999995	0.999995	UNC13B/F2R/CDK5R1	3
GO:0000800	lateral element	1/572	13/19869	0.316043	0.999995	0.999995	SMC1B	1
GO:0001527	microfibril	1/572	13/19869	0.316043	0.999995	0.999995	LTBP1	1
GO:0005687	U4 snRNP	1/572	13/19869	0.316043	0.999995	0.999995	SNRPN	1
GO:0044194	cytolytic granule	1/572	13/19869	0.316043	0.999995	0.999995	RNF19B	1
GO:1905286	serine-type peptidase complex	1/572	13/19869	0.316043	0.999995	0.999995	THBD	1
GO:1990909	Wnt signalosome	1/572	13/19869	0.316043	0.999995	0.999995	FZD1	1
GO:0005604	basement membrane	4/572	99/19869	0.318609	0.999995	0.999995	COL8A2/NID1/MMRN2/TIMP3	4
GO:0034704	calcium channel complex	3/572	69/19869	0.319551	0.999995	0.999995	PDE4D/PTPA/HSPA2	3
GO:0000795	synaptonemal complex	2/572	40/19869	0.320627	0.999995	0.999995	HSPA2/SMC1B	2
GO:0099086	synaptonemal structure	2/572	40/19869	0.320627	0.999995	0.999995	HSPA2/SMC1B	2
GO:1905360	GTPase complex	2/572	40/19869	0.320627	0.999995	0.999995	GNAL/RRAGA	2
GO:0005669	transcription factor TFIID complex	2/572	41/19869	0.33125	0.999995	0.999995	TAF5/TAF3	2
GO:0033017	sarcoplasmic reticulum membrane	2/572	41/19869	0.33125	0.999995	0.999995	TMEM38B/NOS1AP	2
GO:0008278	cohesin complex	1/572	14/19869	0.335746	0.999995	0.999995	SMC1B	1
GO:0030014	CCR4-NOT complex	1/572	14/19869	0.335746	0.999995	0.999995	TOB1	1
GO:0030677	ribonuclease P complex	1/572	14/19869	0.335746	0.999995	0.999995	PRORP	1
GO:0031089	platelet dense granule lumen	1/572	14/19869	0.335746	0.999995	0.999995	TIMP3	1
GO:0036128	CatSper complex	1/572	14/19869	0.335746	0.999995	0.999995	HSPA2	1
GO:0042588	zymogen granule	1/572	14/19869	0.335746	0.999995	0.999995	RAB3D	1
GO:0045120	pronucleus	1/572	14/19869	0.335746	0.999995	0.999995	CCNA2	1
GO:0072687	meiotic spindle	1/572	14/19869	0.335746	0.999995	0.999995	HSPA2	1
GO:0098574	cytoplasmic side of lysosomal membrane	1/572	14/19869	0.335746	0.999995	0.999995	BORCS7	1
GO:0098637	protein complex involved in cell-matrix adhesion	1/572	14/19869	0.335746	0.999995	0.999995	NID1	1
GO:0140288	GBAF complex	1/572	14/19869	0.335746	0.999995	0.999995	BICRAL	1
GO:0005811	lipid droplet	4/572	102/19869	0.33825	0.999995	0.999995	SDR16C5/HSD3B7/CKAP4/C18orf32	4
GO:0045121	membrane raft	11/572	326/19869	0.338738	0.999995	0.999995	ABCG2/DLL1/MALL/EFHD2/CD177/EFNB1/F2R/CD14/NEU3/HPSE/NOS1AP	11
GO:0070069	cytochrome complex	2/572	42/19869	0.341825	0.999995	0.999995	UGT1A1/COA6	2
GO:0098857	membrane microdomain	11/572	327/19869	0.342349	0.999995	0.999995	ABCG2/DLL1/MALL/EFHD2/CD177/EFNB1/F2R/CD14/NEU3/HPSE/NOS1AP	11
GO:0016529	sarcoplasmic reticulum	3/572	73/19869	0.351213	0.999995	0.999995	TMEM38B/RASD1/NOS1AP	3
GO:0099056	integral component of presynaptic membrane	3/572	73/19869	0.351213	0.999995	0.999995	P2RY1/LRFN3/EFNB2	3
GO:0031011	Ino80 complex	1/572	15/19869	0.354883	0.999995	0.999995	INO80D	1
GO:0032591	dendritic spine membrane	1/572	15/19869	0.354883	0.999995	0.999995	KCNC3	1
GO:0016605	PML body	4/572	105/19869	0.357931	0.999995	0.999995	ZBED1/TP53INP2/HIPK2/ELF4	4
GO:0030532	small nuclear ribonucleoprotein complex	4/572	105/19869	0.357931	0.999995	0.999995	LSM11/TXNL4B/HEXIM1/SNRPN	4
GO:0005874	microtubule	15/572	466/19869	0.366177	0.999995	0.999995	TPPP/SNPH/NEK6/SAA1/DYNLT3/WDR47/KIF27/FAM110A/SHROOM2/RAB3D/TPX2/ARL3/FIGN/BAG2/TTC30B	15
GO:0005891	voltage-gated calcium channel complex	2/572	45/19869	0.373206	0.999995	0.999995	PDE4D/HSPA2	2
GO:0046540	U4/U6 x U5 tri-snRNP complex	2/572	45/19869	0.373206	0.999995	0.999995	TXNL4B/SNRPN	2
GO:0045177	apical part of cell	14/572	435/19869	0.373274	0.999995	0.999995	CEACAM6/ABCG2/DLL1/ADRB2/PDE4D/SLC16A2/SLC26A2/P2RY1/SHROOM2/SLC6A14/MREG/SLC5A12/P2RY6/VASH1	14
GO:0001674	female germ cell nucleus	1/572	16/19869	0.373469	0.999995	0.999995	MARCKS	1
GO:0005892	acetylcholine-gated channel complex	1/572	16/19869	0.373469	0.999995	0.999995	CHRNA5	1
GO:0043034	costamere	1/572	16/19869	0.373469	0.999995	0.999995	SYNM	1
GO:0045239	tricarboxylic acid cycle enzyme complex	1/572	16/19869	0.373469	0.999995	0.999995	SUCLG2	1
GO:0030863	cortical cytoskeleton	4/572	108/19869	0.377603	0.999995	0.999995	RIMS3/SHROOM2/SNX9/PPP1R9A	4
GO:0031965	nuclear membrane	10/572	305/19869	0.383006	0.999995	0.999995	TMEM38B/BCL2/SCRN1/ZBED1/GCHFR/INTS5/CLIC1/MATR3/TAF3/NOS1AP	10
GO:0097526	spliceosomal tri-snRNP complex	2/572	46/19869	0.383535	0.999995	0.999995	TXNL4B/SNRPN	2
GO:0005741	mitochondrial outer membrane	7/572	207/19869	0.386981	0.999995	0.999995	TOMM6/BCL2/FAM210B/GPAM/VAT1/TOMM34/PLD6	7
GO:0000159	protein phosphatase type 2A complex	1/572	17/19869	0.39152	0.999995	0.999995	PTPA	1
GO:0030992	intraciliary transport particle B	1/572	17/19869	0.39152	0.999995	0.999995	TTC30B	1
GO:0043020	NADPH oxidase complex	1/572	17/19869	0.39152	0.999995	0.999995	NOXA1	1
GO:0071004	U2-type prespliceosome	1/572	17/19869	0.39152	0.999995	0.999995	SNRPN	1
GO:0071010	prespliceosome	1/572	17/19869	0.39152	0.999995	0.999995	SNRPN	1
GO:0043195	terminal bouton	2/572	47/19869	0.393789	0.999995	0.999995	UNC13B/NMU	2
GO:0031201	SNARE complex	2/572	48/19869	0.403965	0.999995	0.999995	SEC22B/STX10	2
GO:0034399	nuclear periphery	5/572	145/19869	0.405772	0.999995	0.999995	CENPW/MATR3/ATF4/ZNF703/FIGN	5
GO:0030864	cortical actin cytoskeleton	3/572	80/19869	0.406093	0.999995	0.999995	SHROOM2/SNX9/PPP1R9A	3
GO:0098889	intrinsic component of presynaptic membrane	3/572	80/19869	0.406093	0.999995	0.999995	P2RY1/LRFN3/EFNB2	3
GO:0000164	protein phosphatase type 1 complex	1/572	18/19869	0.409052	0.999995	0.999995	PPP1R3C	1
GO:0005666	RNA polymerase III complex	1/572	18/19869	0.409052	0.999995	0.999995	POLR3B	1
GO:0005767	secondary lysosome	1/572	18/19869	0.409052	0.999995	0.999995	FTL	1
GO:0033276	transcription factor TFTC complex	1/572	18/19869	0.409052	0.999995	0.999995	TAF5	1
GO:0043505	CENP-A containing nucleosome	1/572	18/19869	0.409052	0.999995	0.999995	H2BC11	1
GO:0061638	CENP-A containing chromatin	1/572	18/19869	0.409052	0.999995	0.999995	H2BC11	1
GO:0061702	inflammasome complex	1/572	18/19869	0.409052	0.999995	0.999995	AIM2	1
GO:0044853	plasma membrane raft	4/572	113/19869	0.410237	0.999995	0.999995	CD177/F2R/NEU3/NOS1AP	4
GO:0005901	caveola	3/572	82/19869	0.421542	0.999995	0.999995	F2R/NEU3/NOS1AP	3
GO:0014704	intercalated disc	2/572	50/19869	0.424066	0.999995	0.999995	TMEM65/DSC2	2
GO:0019898	extrinsic component of membrane	10/572	316/19869	0.425644	0.999995	0.999995	SOCS2/PTK6/SOCS7/SNX9/DEFB1/GNAL/SOCS6/SNX33/SNX16/SOCS1	10
GO:0034506	chromosome, centromeric core domain	1/572	19/19869	0.42608	0.999995	0.999995	H2BC11	1
GO:0097449	astrocyte projection	1/572	19/19869	0.42608	0.999995	0.999995	GJB2	1
GO:0000228	nuclear chromosome	8/572	249/19869	0.426844	0.999995	0.999995	H3C10/INO80D/JUN/GINS2/HSPA2/H3C6/ORC1/SMC1B	8
GO:0005765	lysosomal membrane	13/572	418/19869	0.42793	0.999995	0.999995	VASN/CEACAM6/CKAP4/DTX3L/NEU3/HPSE/RAB3D/RRAGA/CLCN4/MREG/BORCS7/PLEKHF1/CD68	13
GO:0098852	lytic vacuole membrane	13/572	418/19869	0.42793	0.999995	0.999995	VASN/CEACAM6/CKAP4/DTX3L/NEU3/HPSE/RAB3D/RRAGA/CLCN4/MREG/BORCS7/PLEKHF1/CD68	13
GO:0120114	Sm-like protein family complex	4/572	116/19869	0.429653	0.999995	0.999995	LSM11/TXNL4B/HEXIM1/SNRPN	4
GO:0001673	male germ cell nucleus	2/572	51/19869	0.433984	0.999995	0.999995	HSPA2/TAF3	2
GO:0099061	integral component of postsynaptic density membrane	2/572	51/19869	0.433984	0.999995	0.999995	LRFN3/EFNB2	2
GO:0031300	intrinsic component of organelle membrane	13/572	420/19869	0.434683	0.999995	0.999995	DHRS9/SCD/CSGALNACT2/QSOX1/ACER2/PCSK5/CHST12/B4GAT1/FITM2/MREG/DOLK/STX10/SCO2	13
GO:0098791	Golgi apparatus subcompartment	12/572	387/19869	0.437952	0.999995	0.999995	ATP9A/PHETA2/CSGALNACT2/FUT1/PCSK5/MARCHF4/CHPF/SNX9/B4GALT5/STX10/RAB43/CHST7	12
GO:0031252	cell leading edge	13/572	421/19869	0.438058	0.999995	0.999995	KCNC3/PTK6/FAM89B/PDXP/MPP2/CD177/WASF2/FERMT1/SNX9/ATF4/ARPIN/BSPRY/WASF3	13
GO:0012510	trans-Golgi network transport vesicle membrane	1/572	20/19869	0.442618	0.999995	0.999995	NRGN	1
GO:0031362	anchored component of external side of plasma membrane	1/572	20/19869	0.442618	0.999995	0.999995	CD14	1
GO:0033162	melanosome membrane	1/572	20/19869	0.442618	0.999995	0.999995	MREG	1
GO:0045009	chitosome	1/572	20/19869	0.442618	0.999995	0.999995	MREG	1
GO:0090741	pigment granule membrane	1/572	20/19869	0.442618	0.999995	0.999995	MREG	1
GO:0031301	integral component of organelle membrane	12/572	390/19869	0.448502	0.999995	0.999995	DHRS9/SCD/CSGALNACT2/QSOX1/ACER2/PCSK5/CHST12/B4GAT1/FITM2/DOLK/STX10/SCO2	12
GO:0005795	Golgi stack	5/572	153/19869	0.451118	0.999995	0.999995	CSGALNACT2/FUT1/MARCHF4/CHPF/B4GALT5	5
GO:0005581	collagen trimer	3/572	86/19869	0.45201	0.999995	0.999995	SCARA3/CTHRC1/COL8A2	3
GO:0031985	Golgi cisterna	4/572	120/19869	0.455268	0.999995	0.999995	CSGALNACT2/FUT1/CHPF/B4GALT5	4
GO:0005774	vacuolar membrane	14/572	461/19869	0.457524	0.999995	0.999995	VASN/THBD/CEACAM6/CKAP4/DTX3L/NEU3/HPSE/RAB3D/RRAGA/CLCN4/MREG/BORCS7/PLEKHF1/CD68	14
GO:0016327	apicolateral plasma membrane	1/572	21/19869	0.458681	0.999995	0.999995	THBD	1
GO:0042827	platelet dense granule	1/572	21/19869	0.458681	0.999995	0.999995	TIMP3	1
GO:0005876	spindle microtubule	3/572	87/19869	0.459525	0.999995	0.999995	DYNLT3/FAM110A/ARL3	3
GO:0031902	late endosome membrane	5/572	155/19869	0.462324	0.999995	0.999995	OSBPL11/CLCN4/MREG/CD68/SNX16	5
GO:0099146	intrinsic component of postsynaptic density membrane	2/572	54/19869	0.463172	0.999995	0.999995	LRFN3/EFNB2	2
GO:1902554	serine/threonine protein kinase complex	4/572	122/19869	0.467933	0.999995	0.999995	TBKBP1/CDKN2D/CCNA2/CDK5R1	4
GO:0005697	telomerase holoenzyme complex	1/572	22/19869	0.474281	0.999995	0.999995	LSM11	1
GO:0005742	mitochondrial outer membrane translocase complex	1/572	22/19869	0.474281	0.999995	0.999995	TOMM6	1
GO:0031258	lamellipodium membrane	1/572	22/19869	0.474281	0.999995	0.999995	PDXP	1
GO:1990391	DNA repair complex	1/572	22/19869	0.474281	0.999995	0.999995	LIG4	1
GO:0045171	intercellular bridge	3/572	89/19869	0.474421	0.999995	0.999995	QSOX1/TPX2/TRIM45	3
GO:0070603	SWI/SNF superfamily-type complex	3/572	90/19869	0.481798	0.999995	0.999995	INO80D/BCL11B/BICRAL	3
GO:0008287	protein serine/threonine phosphatase complex	2/572	56/19869	0.482132	0.999995	0.999995	PTPA/PPP1R3C	2
GO:0005802	trans-Golgi network	8/572	262/19869	0.483254	0.999995	0.999995	ATP9A/PHETA2/PCSK5/MARCHF4/SNX9/STX10/RAB43/CHST7	8
GO:0005868	cytoplasmic dynein complex	1/572	23/19869	0.489433	0.999995	0.999995	DYNLT3	1
GO:0071682	endocytic vesicle lumen	1/572	23/19869	0.489433	0.999995	0.999995	SAA1	1
GO:0098799	outer mitochondrial membrane protein complex	1/572	23/19869	0.489433	0.999995	0.999995	TOMM6	1
GO:0042581	specific granule	5/572	160/19869	0.490025	0.999995	0.999995	QSOX1/CKAP4/CD177/HPSE/AOC1	5
GO:0016363	nuclear matrix	4/572	126/19869	0.49293	0.999995	0.999995	CENPW/MATR3/ZNF703/FIGN	4
GO:0005923	bicellular tight junction	4/572	127/19869	0.499103	0.999995	0.999995	CLDN9/SHROOM2/CLDN23/AOC1	4
GO:1903293	phosphatase complex	2/572	58/19869	0.500673	0.999995	0.999995	PTPA/PPP1R3C	2
GO:0030990	intraciliary transport particle	1/572	24/19869	0.504148	0.999995	0.999995	TTC30B	1
GO:0031233	intrinsic component of external side of plasma membrane	1/572	24/19869	0.504148	0.999995	0.999995	CD14	1
GO:0055037	recycling endosome	6/572	198/19869	0.507327	0.999995	0.999995	ATP9A/PHETA2/FZD7/NEU3/CLCN4/EHD3	6
GO:0045211	postsynaptic membrane	8/572	269/19869	0.513062	0.999995	0.999995	NRGN/KCNC3/F2R/CHRNA5/P2RY1/LRFN3/EFNB2/MAGEE1	8
GO:0031968	organelle outer membrane	7/572	235/19869	0.517169	0.999995	0.999995	TOMM6/BCL2/FAM210B/GPAM/VAT1/TOMM34/PLD6	7
GO:0044322	endoplasmic reticulum quality control compartment	1/572	25/19869	0.51844	0.999995	0.999995	FBXO6	1
GO:0019867	outer membrane	7/572	237/19869	0.526153	0.999995	0.999995	TOMM6/BCL2/FAM210B/GPAM/VAT1/TOMM34/PLD6	7
GO:0097060	synaptic membrane	11/572	378/19869	0.528521	0.999995	0.999995	NRGN/UNC13B/KCNC3/RIMS3/F2R/CHRNA5/P2RY1/LRFN3/EFNB2/FOSL1/MAGEE1	11
GO:0070160	tight junction	4/572	132/19869	0.52946	0.999995	0.999995	CLDN9/SHROOM2/CLDN23/AOC1	4
GO:0030027	lamellipodium	6/572	203/19869	0.531693	0.999995	0.999995	FAM89B/PDXP/CD177/WASF2/ARPIN/WASF3	6
GO:0046930	pore complex	1/572	26/19869	0.532321	0.999995	0.999995	BCL2	1
GO:0035097	histone methyltransferase complex	2/572	62/19869	0.536447	0.999995	0.999995	WDR5B/SETD1B	2
GO:0005788	endoplasmic reticulum lumen	9/572	312/19869	0.544886	0.999995	0.999995	COL8A2/QSOX1/CKAP4/LTBP1/MSLN/IGFBP4/WNT4/BMP4/GPC3	9
GO:0005938	cell cortex	9/572	312/19869	0.544886	0.999995	0.999995	CCN2/UNC13B/KCNC3/RIMS3/MARCKS/FAM110A/SHROOM2/SNX9/PPP1R9A	9
GO:0035267	NuA4 histone acetyltransferase complex	1/572	27/19869	0.545803	0.999995	0.999995	ACTBL2	1
GO:0043189	H4/H2A histone acetyltransferase complex	1/572	27/19869	0.545803	0.999995	0.999995	ACTBL2	1
GO:0097346	INO80-type complex	1/572	27/19869	0.545803	0.999995	0.999995	INO80D	1
GO:0031234	extrinsic component of cytoplasmic side of plasma membrane	3/572	99/19869	0.545803	0.999995	0.999995	PTK6/SNX9/GNAL	3
GO:1902911	protein kinase complex	4/572	136/19869	0.553084	0.999995	0.999995	TBKBP1/CDKN2D/CCNA2/CDK5R1	4
GO:0019005	SCF ubiquitin ligase complex	2/572	64/19869	0.553661	0.999995	0.999995	FBXO6/FBXO33	2
GO:0032039	integrator complex	1/572	28/19869	0.558896	0.999995	0.999995	INTS5	1
GO:0045277	respiratory chain complex IV	1/572	28/19869	0.558896	0.999995	0.999995	COA6	1
GO:0032588	trans-Golgi network membrane	3/572	101/19869	0.559391	0.999995	0.999995	ATP9A/STX10/RAB43	3
GO:0005686	U2 snRNP	1/572	29/19869	0.571613	0.999995	0.999995	SNRPN	1
GO:0032809	neuronal cell body membrane	1/572	29/19869	0.571613	0.999995	0.999995	KCNC3	1
GO:0031256	leading edge membrane	5/572	177/19869	0.579704	0.999995	0.999995	KCNC3/PDXP/MPP2/FERMT1/ATF4	5
GO:0030285	integral component of synaptic vesicle membrane	1/572	30/19869	0.583963	0.999995	0.999995	STX10	1
GO:0001726	ruffle	5/572	178/19869	0.584718	0.999995	0.999995	PTK6/PDXP/WASF2/FERMT1/SNX9	5
GO:0005777	peroxisome	4/572	142/19869	0.587301	0.999995	0.999995	LACC1/PMVK/AOC1/DEPP1	4
GO:0042579	microbody	4/572	142/19869	0.587301	0.999995	0.999995	LACC1/PMVK/AOC1/DEPP1	4
GO:0098978	glutamatergic synapse	9/572	324/19869	0.590475	0.999995	0.999995	NRGN/NPTXR/P2RY1/LRFN3/EFNB2/ACTBL2/CADPS2/WASF3/NOS1AP	9
GO:0005770	late endosome	8/572	288/19869	0.59067	0.999995	0.999995	PARM1/DDIT3/F2R/OSBPL11/CLCN4/MREG/CD68/SNX16	8
GO:0030175	filopodium	3/572	108/19869	0.60496	0.999995	0.999995	ARL4C/NOS1AP/PPP1R9A	3
GO:0034451	centriolar satellite	3/572	108/19869	0.60496	0.999995	0.999995	NEK6/ZBED6/HARBI1	3
GO:0044298	cell body membrane	1/572	32/19869	0.607609	0.999995	0.999995	KCNC3	1
GO:0042470	melanosome	3/572	110/19869	0.617392	0.999995	0.999995	GCHFR/SEC22B/MREG	3
GO:0048770	pigment granule	3/572	110/19869	0.617392	0.999995	0.999995	GCHFR/SEC22B/MREG	3
GO:0044291	cell-cell contact zone	2/572	72/19869	0.617922	0.999995	0.999995	TMEM65/DSC2	2
GO:0005685	U1 snRNP	1/572	33/19869	0.618923	0.999995	0.999995	SNRPN	1
GO:0030658	transport vesicle membrane	6/572	222/19869	0.619114	0.999995	0.999995	NRGN/UNC13B/SEC22B/ARFGEF3/ABCA12/STX10	6
GO:0034702	ion channel complex	8/572	296/19869	0.621506	0.999995	0.999995	KCNC3/LRRC8D/PDE4D/CLIC1/CHRNA5/PTPA/HSPA2/KCNJ14	8
GO:0055029	nuclear DNA-directed RNA polymerase complex	3/572	112/19869	0.629557	0.999995	0.999995	TAF5/POLR3B/TAF3	3
GO:0005834	heterotrimeric G-protein complex	1/572	34/19869	0.629912	0.999995	0.999995	GNAL	1
GO:0031519	PcG protein complex	1/572	34/19869	0.629912	0.999995	0.999995	SCML2	1
GO:0043296	apical junction complex	4/572	151/19869	0.635643	0.999995	0.999995	CLDN9/SHROOM2/CLDN23/AOC1	4
GO:0099060	integral component of postsynaptic specialization membrane	2/572	76/19869	0.647285	0.999995	0.999995	LRFN3/EFNB2	2
GO:0000428	DNA-directed RNA polymerase complex	3/572	115/19869	0.647298	0.999995	0.999995	TAF5/POLR3B/TAF3	3
GO:0043679	axon terminus	3/572	115/19869	0.647298	0.999995	0.999995	UNC13B/ROR1/NMU	3
GO:0031463	Cul3-RING ubiquitin ligase complex	1/572	36/19869	0.65095	0.999995	0.999995	KBTBD8	1
GO:0030670	phagocytic vesicle membrane	2/572	77/19869	0.654341	0.999995	0.999995	SEC22B/RAB43	2
GO:0035861	site of double-strand break	2/572	77/19869	0.654341	0.999995	0.999995	POLH/ZBTB7A	2
GO:0005879	axonemal microtubule	1/572	37/19869	0.661017	0.999995	0.999995	TTC30B	1
GO:0030140	trans-Golgi network transport vesicle	1/572	37/19869	0.661017	0.999995	0.999995	NRGN	1
GO:0031253	cell projection membrane	9/572	344/19869	0.661284	0.999995	0.999995	KCNC3/ABCG2/PDXP/S100P/MPP2/SLC26A2/FERMT1/ATF4/EHD3	9
GO:0000794	condensed nuclear chromosome	2/572	79/19869	0.668113	0.999995	0.999995	HSPA2/SMC1B	2
GO:0008076	voltage-gated potassium channel complex	2/572	79/19869	0.668113	0.999995	0.999995	KCNC3/KCNJ14	2
GO:0032432	actin filament bundle	2/572	79/19869	0.668113	0.999995	0.999995	MARCKS/ROR1	2
GO:0098948	intrinsic component of postsynaptic specialization membrane	2/572	79/19869	0.668113	0.999995	0.999995	LRFN3/EFNB2	2
GO:0030880	RNA polymerase complex	3/572	119/19869	0.670003	0.999995	0.999995	TAF5/POLR3B/TAF3	3
GO:0005791	rough endoplasmic reticulum	2/572	80/19869	0.674832	0.999995	0.999995	SCGB1A1/CKAP4	2
GO:0032040	small-subunit processome	1/572	39/19869	0.680289	0.999995	0.999995	UTP14C	1
GO:0070461	SAGA-type complex	1/572	39/19869	0.680289	0.999995	0.999995	TAF5	1
GO:0032391	photoreceptor connecting cilium	1/572	41/19869	0.698468	0.999995	0.999995	ARL3	1
GO:1902562	H4 histone acetyltransferase complex	1/572	41/19869	0.698468	0.999995	0.999995	ACTBL2	1
GO:0030176	integral component of endoplasmic reticulum membrane	4/572	164/19869	0.698693	0.999995	0.999995	DHRS9/SCD/FITM2/DOLK	4
GO:0005758	mitochondrial intermembrane space	2/572	84/19869	0.700605	0.999995	0.999995	COA6/CMC4	2
GO:0098563	intrinsic component of synaptic vesicle membrane	1/572	42/19869	0.707167	0.999995	0.999995	STX10	1
GO:0101031	chaperone complex	1/572	42/19869	0.707167	0.999995	0.999995	BAG2	1
GO:0014069	postsynaptic density	8/572	321/19869	0.709223	0.999995	0.999995	NRGN/LZTS3/MPP2/P2RY1/LRFN3/EFNB2/CDK5R1/PPP1R9A	8
GO:0016591	RNA polymerase II, holoenzyme	2/572	88/19869	0.724659	0.999995	0.999995	TAF5/TAF3	2
GO:0032279	asymmetric synapse	8/572	327/19869	0.728163	0.999995	0.999995	NRGN/LZTS3/MPP2/P2RY1/LRFN3/EFNB2/CDK5R1/PPP1R9A	8
GO:0030136	clathrin-coated vesicle	5/572	211/19869	0.730169	0.999995	0.999995	NRGN/PHETA2/MALL/ADRB2/SNX9	5
GO:0034705	potassium channel complex	2/572	89/19869	0.730412	0.999995	0.999995	KCNC3/KCNJ14	2
GO:0098839	postsynaptic density membrane	2/572	89/19869	0.730412	0.999995	0.999995	LRFN3/EFNB2	2
GO:0044306	neuron projection terminus	3/572	131/19869	0.731618	0.999995	0.999995	UNC13B/ROR1/NMU	3
GO:0001772	immunological synapse	1/572	45/19869	0.731788	0.999995	0.999995	SOCS6	1
GO:0009295	nucleoid	1/572	45/19869	0.731788	0.999995	0.999995	PRORP	1
GO:0022627	cytosolic small ribosomal subunit	1/572	45/19869	0.731788	0.999995	0.999995	ISG15	1
GO:0042645	mitochondrial nucleoid	1/572	45/19869	0.731788	0.999995	0.999995	PRORP	1
GO:0031227	intrinsic component of endoplasmic reticulum membrane	4/572	172/19869	0.733401	0.999995	0.999995	DHRS9/SCD/FITM2/DOLK	4
GO:0005759	mitochondrial matrix	12/572	483/19869	0.738585	0.999995	0.999995	DHFR2/PRORP/AKR1B15/MARS2/FAHD1/CHPF/LYRM7/MRM1/SUCLG2/MRPL12/PDE12/SCO2	12
GO:0005793	endoplasmic reticulum-Golgi intermediate compartment	3/572	133/19869	0.740956	0.999995	0.999995	GJB2/MAN1A1/SEC22B	3
GO:0000123	histone acetyltransferase complex	2/572	91/19869	0.741611	0.999995	0.999995	TAF5/ACTBL2	2
GO:0035579	specific granule membrane	2/572	91/19869	0.741611	0.999995	0.999995	CKAP4/CD177	2
GO:0043209	myelin sheath	1/572	47/19869	0.747043	0.999995	0.999995	BCL2	1
GO:0034708	methyltransferase complex	2/572	92/19869	0.74706	0.999995	0.999995	WDR5B/SETD1B	2
GO:0005635	nuclear envelope	12/572	488/19869	0.750938	0.999995	0.999995	SCGB1A1/TMEM38B/BCL2/SCRN1/ZBED1/GCHFR/INTS5/CLIC1/MATR3/FAM156B/TAF3/NOS1AP	12
GO:0005902	microvillus	2/572	93/19869	0.752411	0.999995	0.999995	S100P/SLC26A2	2
GO:0031461	cullin-RING ubiquitin ligase complex	4/572	178/19869	0.757401	0.999995	0.999995	FBXO6/KBTBD8/ANKRD9/FBXO33	4
GO:0031970	organelle envelope lumen	2/572	94/19869	0.757663	0.999995	0.999995	COA6/CMC4	2
GO:0005871	kinesin complex	1/572	49/19869	0.761432	0.999995	0.999995	KIF27	1
GO:0097525	spliceosomal snRNP complex	2/572	95/19869	0.762819	0.999995	0.999995	TXNL4B/SNRPN	2
GO:0097225	sperm midpiece	1/572	50/19869	0.768317	0.999995	0.999995	DEFB1	1
GO:0034703	cation channel complex	5/572	222/19869	0.769511	0.999995	0.999995	KCNC3/PDE4D/PTPA/HSPA2/KCNJ14	5
GO:0099572	postsynaptic specialization	8/572	342/19869	0.771792	0.999995	0.999995	NRGN/LZTS3/MPP2/P2RY1/LRFN3/EFNB2/CDK5R1/PPP1R9A	8
GO:0032587	ruffle membrane	2/572	97/19869	0.772846	0.999995	0.999995	PDXP/FERMT1	2
GO:0098858	actin-based cell projection	5/572	223/19869	0.77286	0.999995	0.999995	ARL4C/S100P/SLC26A2/NOS1AP/PPP1R9A	5
GO:0072686	mitotic spindle	4/572	183/19869	0.776098	0.999995	0.999995	TPPP/TBL1X/DYNLT3/TPX2	4
GO:0030315	T-tubule	1/572	52/19869	0.781498	0.999995	0.999995	NOS1AP	1
GO:0034707	chloride channel complex	1/572	52/19869	0.781498	0.999995	0.999995	CLIC1	1
GO:0098636	protein complex involved in cell adhesion	1/572	52/19869	0.781498	0.999995	0.999995	NID1	1
GO:0000151	ubiquitin ligase complex	7/572	309/19869	0.789659	0.999995	0.999995	FBXO6/KBTBD8/ANKRD9/FBXO33/RNF19B/UBE4A/RNF144B	7
GO:0031248	protein acetyltransferase complex	2/572	101/19869	0.791795	0.999995	0.999995	TAF5/ACTBL2	2
GO:1902493	acetyltransferase complex	2/572	101/19869	0.791795	0.999995	0.999995	TAF5/ACTBL2	2
GO:0030286	dynein complex	1/572	54/19869	0.79393	0.999995	0.999995	DYNLT3	1
GO:0031312	extrinsic component of organelle membrane	1/572	54/19869	0.79393	0.999995	0.999995	SNX16	1
GO:0032154	cleavage furrow	1/572	54/19869	0.79393	0.999995	0.999995	PDXP	1
GO:0098984	neuron to neuron synapse	8/572	351/19869	0.795423	0.999995	0.999995	NRGN/LZTS3/MPP2/P2RY1/LRFN3/EFNB2/CDK5R1/PPP1R9A	8
GO:0005903	brush border	2/572	102/19869	0.796309	0.999995	0.999995	ABCG2/CLIC1	2
GO:1904724	tertiary granule lumen	1/572	55/19869	0.799878	0.999995	0.999995	QSOX1	1
GO:0030667	secretory granule membrane	7/572	313/19869	0.800343	0.999995	0.999995	CEACAM6/CKAP4/CD177/CD14/RAB3D/ABCA12/CD68	7
GO:0000793	condensed chromosome	6/572	273/19869	0.801447	0.999995	0.999995	PHF2/DYNLT3/CENPW/HSPA2/LIG4/SMC1B	6
GO:0000315	organellar large ribosomal subunit	1/572	56/19869	0.805655	0.999995	0.999995	MRPL12	1
GO:0005762	mitochondrial large ribosomal subunit	1/572	56/19869	0.805655	0.999995	0.999995	MRPL12	1
GO:0030660	Golgi-associated vesicle membrane	1/572	57/19869	0.811266	0.999995	0.999995	NRGN	1
GO:0031526	brush border membrane	1/572	57/19869	0.811266	0.999995	0.999995	ABCG2	1
GO:0030666	endocytic vesicle membrane	4/572	194/19869	0.813217	0.999995	0.999995	ADRB2/WNT4/SEC22B/RAB43	4
GO:0090734	site of DNA damage	2/572	106/19869	0.81351	0.999995	0.999995	POLH/ZBTB7A	2
GO:0031305	integral component of mitochondrial inner membrane	1/572	60/19869	0.827147	0.999995	0.999995	SCO2	1
GO:0099699	integral component of synaptic membrane	3/572	155/19869	0.827335	0.999995	0.999995	P2RY1/LRFN3/EFNB2	3
GO:0031304	intrinsic component of mitochondrial inner membrane	1/572	61/19869	0.832138	0.999995	0.999995	SCO2	1
GO:0005637	nuclear inner membrane	1/572	63/19869	0.841693	0.999995	0.999995	MATR3	1
GO:0012507	ER to Golgi transport vesicle membrane	1/572	63/19869	0.841693	0.999995	0.999995	SEC22B	1
GO:0098562	cytoplasmic side of membrane	4/572	204/19869	0.842446	0.999995	0.999995	PTK6/SNX9/GNAL/BORCS7	4
GO:0030672	synaptic vesicle membrane	2/572	114/19869	0.844065	0.999995	0.999995	UNC13B/STX10	2
GO:0099501	exocytic vesicle membrane	2/572	114/19869	0.844065	0.999995	0.999995	UNC13B/STX10	2
GO:0036464	cytoplasmic ribonucleoprotein granule	5/572	248/19869	0.844957	0.999995	0.999995	HIPK2/EID1/AGO1/LIG4/SOCS1	5
GO:0016328	lateral plasma membrane	1/572	64/19869	0.846265	0.999995	0.999995	GJB2	1
GO:0005776	autophagosome	2/572	115/19869	0.847547	0.999995	0.999995	FTL/TP53INP2	2
GO:0099634	postsynaptic specialization membrane	2/572	115/19869	0.847547	0.999995	0.999995	LRFN3/EFNB2	2
GO:0000775	chromosome, centromeric region	5/572	250/19869	0.84981	0.999995	0.999995	PHF2/DYNLT3/CENPW/H2BC11/SMC1B	5
GO:0005657	replication fork	1/572	65/19869	0.850705	0.999995	0.999995	POLH	1
GO:0008021	synaptic vesicle	4/572	208/19869	0.853014	0.999995	0.999995	UNC13B/RAB3D/CLCN4/STX10	4
GO:0000776	kinetochore	3/572	164/19869	0.854853	0.999995	0.999995	PHF2/DYNLT3/CENPW	3
GO:0005844	polysome	1/572	66/19869	0.855017	0.999995	0.999995	AGO1	1
GO:1902495	transmembrane transporter complex	8/572	379/19869	0.857233	0.999995	0.999995	KCNC3/LRRC8D/PDE4D/CLIC1/CHRNA5/PTPA/HSPA2/KCNJ14	8
GO:0099055	integral component of postsynaptic membrane	2/572	118/19869	0.857575	0.999995	0.999995	LRFN3/EFNB2	2
GO:0099240	intrinsic component of synaptic membrane	3/572	166/19869	0.860422	0.999995	0.999995	P2RY1/LRFN3/EFNB2	3
GO:0030133	transport vesicle	9/572	423/19869	0.862753	0.999995	0.999995	NRGN/UNC13B/SPRR2A/SEC22B/RAB3D/ARFGEF3/CLCN4/ABCA12/STX10	9
GO:0030139	endocytic vesicle	7/572	343/19869	0.867679	0.999995	0.999995	ADRB2/LPAR1/SAA1/WNT4/SEC22B/RAB43/EHD3	7
GO:0005819	spindle	9/572	426/19869	0.867959	0.999995	0.999995	TPPP/NEK6/TBL1X/DYNLT3/KBTBD8/FAM110A/HSPA2/TPX2/ARL3	9
GO:0001725	stress fiber	1/572	70/19869	0.871057	0.999995	0.999995	ROR1	1
GO:0097517	contractile actin filament bundle	1/572	70/19869	0.871057	0.999995	0.999995	ROR1	1
GO:0098936	intrinsic component of postsynaptic membrane	2/572	123/19869	0.872957	0.999995	0.999995	LRFN3/EFNB2	2
GO:0035869	ciliary transition zone	1/572	71/19869	0.874783	0.999995	0.999995	ARL3	1
GO:1904813	ficolin-1-rich granule lumen	2/572	124/19869	0.875843	0.999995	0.999995	CFD/KCMF1	2
GO:0000922	spindle pole	3/572	172/19869	0.87602	0.999995	0.999995	NEK6/FAM110A/TPX2	3
GO:0019897	extrinsic component of plasma membrane	3/572	172/19869	0.87602	0.999995	0.999995	PTK6/SNX9/GNAL	3
GO:0030669	clathrin-coated endocytic vesicle membrane	1/572	72/19869	0.8784	0.999995	0.999995	ADRB2	1
GO:0032153	cell division site	1/572	72/19869	0.8784	0.999995	0.999995	PDXP	1
GO:0098685	Schaffer collateral - CA1 synapse	1/572	72/19869	0.8784	0.999995	0.999995	EFNB2	1
GO:0009898	cytoplasmic side of plasma membrane	3/572	173/19869	0.878464	0.999995	0.999995	PTK6/SNX9/GNAL	3
GO:0000779	condensed chromosome, centromeric region	3/572	174/19869	0.880865	0.999995	0.999995	PHF2/DYNLT3/CENPW	3
GO:0070821	tertiary granule membrane	1/572	73/19869	0.881914	0.999995	0.999995	CD177	1
GO:0035770	ribonucleoprotein granule	5/572	265/19869	0.88232	0.999995	0.999995	HIPK2/EID1/AGO1/LIG4/SOCS1	5
GO:0030135	coated vesicle	6/572	310/19869	0.885125	0.999995	0.999995	NRGN/PHETA2/MALL/ADRB2/SNX9/SEC22B	6
GO:0005801	cis-Golgi network	1/572	76/19869	0.891857	0.999995	0.999995	CCN2	1
GO:0016234	inclusion body	1/572	76/19869	0.891857	0.999995	0.999995	ATF4	1
GO:0030684	preribosome	1/572	76/19869	0.891857	0.999995	0.999995	UTP14C	1
GO:0060170	ciliary membrane	1/572	76/19869	0.891857	0.999995	0.999995	EHD3	1
GO:0070382	exocytic vesicle	4/572	226/19869	0.893412	0.999995	0.999995	UNC13B/RAB3D/CLCN4/STX10	4
GO:0015935	small ribosomal subunit	1/572	77/19869	0.894983	0.999995	0.999995	ISG15	1
GO:0030665	clathrin-coated vesicle membrane	2/572	132/19869	0.896849	0.999995	0.999995	NRGN/ADRB2	2
GO:0000792	heterochromatin	1/572	78/19869	0.898018	0.999995	0.999995	BEND3	1
GO:0042641	actomyosin	1/572	78/19869	0.898018	0.999995	0.999995	ROR1	1
GO:0016323	basolateral plasma membrane	4/572	229/19869	0.899106	0.999995	0.999995	CNNM4/WASF2/P2RY1/P2RY6	4
GO:1990351	transporter complex	8/572	405/19869	0.900276	0.999995	0.999995	KCNC3/LRRC8D/PDE4D/CLIC1/CHRNA5/PTPA/HSPA2/KCNJ14	8
GO:0033116	endoplasmic reticulum-Golgi intermediate compartment membrane	1/572	80/19869	0.903828	0.999995	0.999995	SEC22B	1
GO:0150034	distal axon	5/572	278/19869	0.905445	0.999995	0.999995	GPRIN1/UNC13B/CDK5R1/ROR1/NMU	5
GO:0042383	sarcolemma	2/572	136/19869	0.906066	0.999995	0.999995	SYNM/NOS1AP	2
GO:0000118	histone deacetylase complex	1/572	81/19869	0.906608	0.999995	0.999995	TBL1X	1
GO:0015030	Cajal body	1/572	81/19869	0.906608	0.999995	0.999995	AK6	1
GO:1905369	endopeptidase complex	1/572	82/19869	0.909307	0.999995	0.999995	THBD	1
GO:0045335	phagocytic vesicle	2/572	139/19869	0.912467	0.999995	0.999995	SEC22B/RAB43	2
GO:0010494	cytoplasmic stress granule	1/572	84/19869	0.914475	0.999995	0.999995	HIPK2	1
GO:0016607	nuclear speck	8/572	419/19869	0.918544	0.999995	0.999995	TCIM/NEK6/SETD1B/ATF4/FAM76A/MAML2/MSX2/AK6	8
GO:0043292	contractile fiber	4/572	242/19869	0.920796	0.999995	0.999995	SYNM/CDK5R1/SCO2/NOS1AP	4
GO:0005925	focal adhesion	8/572	422/19869	0.922063	0.999995	0.999995	CDC42EP1/S100A7/FZD1/MARCKS/FERMT1/EFNB2/THSD1/EHD3	8
GO:0001650	fibrillar center	2/572	145/19869	0.924062	0.999995	0.999995	JAZF1/CILK1	2
GO:0072562	blood microparticle	2/572	145/19869	0.924062	0.999995	0.999995	CLIC1/HSPA2	2
GO:0000313	organellar ribosome	1/572	89/19869	0.926145	0.999995	0.999995	MRPL12	1
GO:0005761	mitochondrial ribosome	1/572	89/19869	0.926145	0.999995	0.999995	MRPL12	1
GO:0005798	Golgi-associated vesicle	1/572	89/19869	0.926145	0.999995	0.999995	NRGN	1
GO:0030662	coated vesicle membrane	3/572	198/19869	0.927119	0.999995	0.999995	NRGN/ADRB2/SEC22B	3
GO:0045334	clathrin-coated endocytic vesicle	1/572	90/19869	0.92828	0.999995	0.999995	ADRB2	1
GO:0071013	catalytic step 2 spliceosome	1/572	90/19869	0.92828	0.999995	0.999995	SNRPN	1
GO:0098803	respiratory chain complex	1/572	91/19869	0.930354	0.999995	0.999995	COA6	1
GO:0005684	U2-type spliceosomal complex	1/572	92/19869	0.932369	0.999995	0.999995	SNRPN	1
GO:0032592	integral component of mitochondrial membrane	1/572	92/19869	0.932369	0.999995	0.999995	SCO2	1
GO:0098687	chromosomal region	7/572	388/19869	0.932827	0.999995	0.999995	PHF2/DYNLT3/CENPW/H2BC11/ORC1/LIG4/SMC1B	7
GO:0030055	cell-substrate junction	8/572	432/19869	0.932861	0.999995	0.999995	CDC42EP1/S100A7/FZD1/MARCKS/FERMT1/EFNB2/THSD1/EHD3	8
GO:0098573	intrinsic component of mitochondrial membrane	1/572	94/19869	0.936224	0.999995	0.999995	SCO2	1
GO:0009925	basal plasma membrane	4/572	254/19869	0.937008	0.999995	0.999995	CNNM4/WASF2/P2RY1/P2RY6	4
GO:0030134	COPII-coated ER to Golgi transport vesicle	1/572	95/19869	0.938069	0.999995	0.999995	SEC22B	1
GO:0043204	perikaryon	2/572	154/19869	0.938773	0.999995	0.999995	KCNC3/CDK5R1	2
GO:0000932	P-body	1/572	97/19869	0.9416	0.999995	0.999995	AGO1	1
GO:0098862	cluster of actin-based cell projections	2/572	159/19869	0.945734	0.999995	0.999995	ABCG2/CLIC1	2
GO:0045095	keratin filament	1/572	101/19869	0.948071	0.999995	0.999995	KRT6B	1
GO:0070469	respirasome	1/572	101/19869	0.948071	0.999995	0.999995	COA6	1
GO:0005882	intermediate filament	3/572	215/19869	0.949209	0.999995	0.999995	KRT6B/NES/SYNM	3
GO:0005743	mitochondrial inner membrane	9/572	498/19869	0.951913	0.999995	0.999995	DHFR2/SQOR/TMEM65/CHDH/IFI6/MRPL12/SLC25A33/TMEM242/SCO2	9
GO:0070820	tertiary granule	2/572	164/19869	0.951938	0.999995	0.999995	QSOX1/CD177	2
GO:0022626	cytosolic ribosome	1/572	105/19869	0.953826	0.999995	0.999995	ISG15	1
GO:0005875	microtubule associated complex	2/572	166/19869	0.954225	0.999995	0.999995	DYNLT3/KIF27	2
GO:0030426	growth cone	2/572	167/19869	0.955329	0.999995	0.999995	GPRIN1/CDK5R1	2
GO:0045178	basal part of cell	4/572	272/19869	0.955733	0.999995	0.999995	CNNM4/WASF2/P2RY1/P2RY6	4
GO:0000781	chromosome, telomeric region	2/572	168/19869	0.956408	0.999995	0.999995	ORC1/LIG4	2
GO:0030427	site of polarized growth	2/572	173/19869	0.961437	0.999995	0.999995	GPRIN1/CDK5R1	2
GO:0005884	actin filament	1/572	114/19869	0.964553	0.999995	0.999995	ACTBL2	1
GO:0015934	large ribosomal subunit	1/572	115/19869	0.965579	0.999995	0.999995	MRPL12	1
GO:0030016	myofibril	3/572	233/19869	0.965696	0.999995	0.999995	SYNM/SCO2/NOS1AP	3
GO:1905368	peptidase complex	1/572	118/19869	0.968484	0.999995	0.999995	THBD	1
GO:0101002	ficolin-1-rich granule	2/572	185/19869	0.971338	0.999995	0.999995	CFD/KCMF1	2
GO:0097733	photoreceptor cell cilium	1/572	122/19869	0.971979	0.999995	0.999995	ARL3	1
GO:0098798	mitochondrial protein-containing complex	4/572	295/19869	0.972204	0.999995	0.999995	TOMM6/PRORP/SUCLG2/MRPL12	4
GO:0044391	ribosomal subunit	2/572	188/19869	0.973401	0.999995	0.999995	MRPL12/ISG15	2
GO:1990204	oxidoreductase complex	1/572	125/19869	0.974344	0.999995	0.999995	NOXA1	1
GO:0140534	endoplasmic reticulum protein-containing complex	1/572	127/19869	0.97581	0.999995	0.999995	UGT1A1	1
GO:0043025	neuronal cell body	8/572	497/19869	0.976198	0.999995	0.999995	NRGN/SLC22A3/KCNC3/LPAR1/ADNP/CDK5R1/TPX2/KCNJ14	8
GO:0005681	spliceosomal complex	2/572	195/19869	0.977673	0.999995	0.999995	TXNL4B/SNRPN	2
GO:0030018	Z disc	1/572	130/19869	0.977852	0.999995	0.999995	NOS1AP	1
GO:0045111	intermediate filament cytoskeleton	3/572	253/19869	0.978057	0.999995	0.999995	KRT6B/NES/SYNM	3
GO:0097731	9+0 non-motile cilium	1/572	134/19869	0.98031	0.999995	0.999995	ARL3	1
GO:0030496	midbody	2/572	203/19869	0.981744	0.999995	0.999995	PDXP/ARL3	2
GO:0031674	I band	1/572	143/19869	0.98489	0.999995	0.999995	NOS1AP	1
GO:0036126	sperm flagellum	1/572	150/19869	0.987703	0.999995	0.999995	DEFB1	1
GO:0099568	cytoplasmic region	3/572	285/19869	0.98948	0.999995	0.999995	UNC13B/RIMS3/TTC30B	3
GO:0005930	axoneme	1/572	156/19869	0.989694	0.999995	0.999995	TTC30B	1
GO:0097014	ciliary plasm	1/572	157/19869	0.989993	0.999995	0.999995	TTC30B	1
GO:0005840	ribosome	2/572	232/19869	0.991286	0.999995	0.999995	MRPL12/ISG15	2
GO:0036064	ciliary basal body	1/572	164/19869	0.991858	0.999995	0.999995	CILK1	1
GO:0097729	9+2 motile cilium	1/572	165/19869	0.992094	0.999995	0.999995	DEFB1	1
GO:0097730	non-motile cilium	1/572	168/19869	0.992763	0.999995	0.999995	ARL3	1
GO:0009897	external side of plasma membrane	5/572	462/19869	0.997487	0.999995	0.999995	THBD/ABCG2/CD14/NEU3/ULBP3	5
GO:0030017	sarcomere	1/572	214/19869	0.998137	0.999995	0.999995	NOS1AP	1
GO:0031514	motile cilium	1/572	244/19869	0.999232	0.999995	0.999995	DEFB1	1
GO:0032838	plasma membrane bounded cell projection cytoplasm	1/572	246/19869	0.999276	0.999995	0.999995	TTC30B	1
GO:0098802	plasma membrane signaling receptor complex	1/572	319/19869	0.999917	0.999995	0.999995	CHRNA5	1
GO:0016442	RISC complex	1/572	413/19869	0.999995	0.999995	0.999995	AGO1	1
GO:0031332	RNAi effector complex	1/572	413/19869	0.999995	0.999995	0.999995	AGO1	1
