# Supplementary material for: AZD5153 enhances the chemo-sensitivity of gemcitabine on pancreatic cancer cells in vitro and in vivo
Source: Cancer Cell Int. 2025 Aug 26;25:315. doi: 10.1186/s12935-025-03952-2 (PMC12379372; doi:10.1186/s12935-025-03952-2)
Supplement: Supplementary file 1 — Supplementary Material 1 [file 12935_2025_3952_MOESM1_ESM.zip › 20250718 Stable+Sfigures/DEG_mRNA_KEGG.xlsx]

## Sheet: DEG.gem
category

## Sheet: DEG.Azd
category

## Sheet: DEG_KEGG_comb
category
